# Supplementary material for: SOMmelier—Intuitive Visualization of the Topology of Grapevine Genome Landscapes Using Artificial Neural Networks
Source: Genes (Basel). 2020 Jul 17;11(7):817. doi: 10.3390/genes11070817 (PMC7397337; doi:10.3390/genes11070817)
Supplement: Supplementary file 1 [file genes-11-00817-s001.zip]

Archive with 4 entries (4 files):
- Additional File 1.pdf
- Additional File 2.xlsx
- Additional File 3.csv
- Additional File 4.docx
