# Supplementary material for: SOMmelier—Intuitive Visualization of the Topology of Grapevine Genome Landscapes Using Artificial Neural Networks
Source: Genes (Basel). 2020 Jul 17;11(7):817. doi: 10.3390/genes11070817 (PMC7397337; doi:10.3390/genes11070817)
Supplement: Supplementary file 1 [file genes-11-00817-s001.zip › Additional File 2.xlsx]

## Sheet: Spot A
SNP list
Vv_12X_V2_Chr2_8679026
Vv_12X_V2_Chr4_24187504
Vv_12X_V2_Chr11_18880944
Vv_12X_V2_Chr13_19698420
Vv_12X_V2_Chr15_14871443
Vv_12X_V2_Chr11_6372476
Vv_12X_V2_Chr7_25251028
Vv_12X_V2_Chr16_7732098
Vv_12X_V2_Chr16_7742214
Vv_12X_V2_Chr13_19626204
Vv_12X_V2_Chr2_10811792
Vv_12X_V2_Chr15_13737462
Vv_12X_V2_Chr10_2944852
Vv_12X_V2_Chr15_14579330
Vv_12X_V2_Chr13_25965139
Vv_12X_V2_Chr18_6327895
Vv_12X_V2_Chr11_18225925
Vv_12X_V2_Chr19_22892047
Vv_12X_V2_Chr15_13467733
Vv_12X_V2_Chr15_18438427
Vv_12X_V2_ChrUn_18638576
Vv_12X_V2_Chr13_2900580
Vv_12X_V2_Chr2_10484340
Vv_12X_V2_Chr15_16385882
Vv_12X_V2_Chr17_15252014
Vv_12X_V2_Chr13_5207212
Vv_12X_V2_Chr13_2705681
Vv_12X_V2_Chr13_2720531
Vv_12X_V2_Chr13_22902002
Vv_12X_V2_Chr14_855835
Vv_12X_V2_Chr4_2936836
Vv_12X_V2_Chr14_21149703
Vv_12X_V2_Chr13_2680332
Vv_12X_V2_Chr14_29164588
Vv_12X_V2_Chr4_1368451
Vv_12X_V2_Chr9_7414046
Vv_12X_V2_Chr13_3177230
Vv_12X_V2_Chr7_26611905
Vv_12X_V2_Chr13_14673060
Vv_12X_V2_Chr17_765388
Vv_12X_V2_Chr19_7805128
Vv_12X_V2_Chr5_10384844
Vv_12X_V2_Chr7_19130323
Vv_12X_V2_Chr13_26973154
Vv_12X_V2_Chr16_23058499
Vv_12X_V2_Chr18_1715414
Vv_12X_V2_Chr5_17785731
Vv_12X_V2_Chr14_496660
Vv_12X_V2_Chr13_16023536
Vv_12X_V2_Chr13_16323874
Vv_12X_V2_Chr15_14405190
Vv_12X_V2_Chr8_7542524
Vv_12X_V2_Chr8_11348349
Vv_12X_V2_Chr7_27164000
Vv_12X_V2_Chr15_15176935
Vv_12X_V2_Chr19_10490836
Vv_12X_V2_Chr4_23076009
Vv_12X_V2_Chr16_22694755
Vv_12X_V2_Chr9_10688320
Vv_12X_V2_Chr13_22303713
Vv_12X_V2_Chr2_6480442
Vv_12X_V2_Chr17_7027976
Vv_12X_V2_Chr2_5774968
Vv_12X_V2_Chr16_18488723
Vv_12X_V2_Chr7_2457130
Vv_12X_V2_Chr8_668439
Vv_12X_V2_Chr7_23269409
Vv_12X_V2_Chr17_9564851
Vv_12X_V2_Chr7_26011560
Vv_12X_V2_Chr14_454565
Vv_12X_V2_Chr15_14729040
Vv_12X_V2_Chr17_8673611
Vv_12X_V2_Chr18_8712399
Vv_12X_V2_Chr8_5871704
Vv_12X_V2_ChrUn_4726198
Vv_12X_V2_Chr6_2681599
Vv_12X_V2_Chr11_5890015
Vv_12X_V2_Chr11_5923656
Vv_12X_V2_Chr14_985547
Vv_12X_V2_Chr4_1050262
Vv_12X_V2_Chr7_6135179
Vv_12X_V2_ChrUn_4771052
Vv_12X_V2_Chr15_11043258
Vv_12X_V2_Chr5_3110237
Vv_12X_V2_ChrUn_4787226
Vv_12X_V2_Chr5_2431422
Vv_12X_V2_Chr14_1658375
Vv_12X_V2_Chr7_15980523
Vv_12X_V2_Chr9_9855699
Vv_12X_V2_Chr13_4534656
Vv_12X_V2_ChrUn_21699068
Vv_12X_V2_Chr5_15161063
Vv_12X_V2_ChrUn_18063320
Vv_12X_V2_Chr4_2372887
Vv_12X_V2_ChrUn_18103584
Vv_12X_V2_Chr10_804389
Vv_12X_V2_Chr4_1402616
Vv_12X_V2_Chr16_18098008
Vv_12X_V2_Chr13_20751377
Vv_12X_V2_Chr4_1474567
Vv_12X_V2_Chr4_86862
Vv_12X_V2_Chr13_2489356
Vv_12X_V2_Chr7_26534159
Vv_12X_V2_Chr17_9199879
Vv_12X_V2_Chr13_21822183
Vv_12X_V2_Chr18_6146561
Vv_12X_V2_Chr7_26490406
Vv_12X_V2_Chr5_2723418
Vv_12X_V2_Chr7_3698113
Vv_12X_V2_Chr18_6217175
Vv_12X_V2_Chr13_372268
Vv_12X_V2_Chr10_19212881
Vv_12X_V2_Chr6_2132679
Vv_12X_V2_Chr14_1796023
Vv_12X_V2_Chr13_9803243
Vv_12X_V2_Chr7_1300898
Vv_12X_V2_Chr14_24021046
Vv_12X_V2_Chr7_11842953
Vv_12X_V2_Chr7_26346128
Vv_12X_V2_Chr10_875320
Vv_12X_V2_Chr7_2997480
Vv_12X_V2_Chr10_2463960
Vv_12X_V2_Chr7_15486704
Vv_12X_V2_Chr7_17991661
Vv_12X_V2_Chr15_5450934
Vv_12X_V2_Chr15_5512857
Vv_12X_V2_Chr15_5840782
Vv_12X_V2_Chr13_19619238
Vv_12X_V2_Chr13_25255299
Vv_12X_V2_Chr4_2101154
Vv_12X_V2_Chr8_20686327
Vv_12X_V2_Chr8_89375
Vv_12X_V2_Chr15_15537495
Vv_12X_V2_Chr9_9281735
Vv_12X_V2_Chr16_9197690
Vv_12X_V2_Chr17_16664060
Vv_12X_V2_Chr4_880897
Vv_12X_V2_Chr15_14567680
Vv_12X_V2_Chr5_24143533
Vv_12X_V2_Chr14_22534912
Vv_12X_V2_Chr7_2791918
Vv_12X_V2_Chr7_20982602
Vv_12X_V2_Chr13_9172188
Vv_12X_V2_Chr10_2657468
Vv_12X_V2_Chr17_16877110
Vv_12X_V2_Chr14_1467127
Vv_12X_V2_Chr15_15863106
Vv_12X_V2_ChrUn_12914940
Vv_12X_V2_Chr16_21011262
Vv_12X_V2_Chr7_25349916
Vv_12X_V2_Chr15_1766805
Vv_12X_V2_Chr15_2907160
Vv_12X_V2_ChrUn_18044756
Vv_12X_V2_Chr5_2406415
Vv_12X_V2_Chr8_1423919
Vv_12X_V2_Chr7_27005895
Vv_12X_V2_Chr14_24155030
Vv_12X_V2_Chr7_15526007
Vv_12X_V2_Chr7_15526544
Vv_12X_V2_Chr14_24154577
Vv_12X_V2_Chr7_3005468
Vv_12X_V2_Chr5_2651951
Vv_12X_V2_Chr7_17618052
Vv_12X_V2_Chr15_17228676
Vv_12X_V2_Chr8_20273978
Vv_12X_V2_Chr4_2120830
Vv_12X_V2_Chr5_2560157
Vv_12X_V2_Chr13_878575
Vv_12X_V2_Chr6_14557762
Vv_12X_V2_Chr5_11920429
Vv_12X_V2_Chr13_384546
Vv_12X_V2_Chr7_17656861
Vv_12X_V2_Chr8_5080975
Vv_12X_V2_Chr18_10578986
Vv_12X_V2_Chr9_9827954
Vv_12X_V2_Chr14_20009842
Vv_12X_V2_Chr7_26811721
Vv_12X_V2_Chr16_23103200
Vv_12X_V2_Chr7_2517444
Vv_12X_V2_Chr7_1440922
Vv_12X_V2_Chr15_5000295
Vv_12X_V2_Chr6_19048586
Vv_12X_V2_Chr14_29643103
Vv_12X_V2_Chr7_3797323
Vv_12X_V2_Chr7_2717568
Vv_12X_V2_Chr7_26673515
Vv_12X_V2_Chr7_26704351
Vv_12X_V2_Chr13_13364017
Vv_12X_V2_Chr13_22348031
Vv_12X_V2_Chr8_1648599
Vv_12X_V2_Chr7_27053222
Vv_12X_V2_Chr15_2938665
Vv_12X_V2_Chr4_22272053
Vv_12X_V2_Chr14_25125224
Vv_12X_V2_Chr7_12541643
Vv_12X_V2_Chr2_1763592
Vv_12X_V2_Chr7_1962991
Vv_12X_V2_Chr7_25247658
Vv_12X_V2_Chr6_240015
Vv_12X_V2_Chr8_2071234
Vv_12X_V2_Chr14_18872741
Vv_12X_V2_Chr13_13505310
Vv_12X_V2_Chr15_1076855
Vv_12X_V2_Chr15_11573065
Vv_12X_V2_Chr15_465589
Vv_12X_V2_Chr19_22756449
Vv_12X_V2_Chr4_23684213
Vv_12X_V2_Chr12_21719594
Vv_12X_V2_Chr13_12901368
Vv_12X_V2_Chr13_22327709
Vv_12X_V2_Chr13_22372728
Vv_12X_V2_ChrUn_4713670
Vv_12X_V2_ChrUn_4804120
Vv_12X_V2_Chr7_16067858
Vv_12X_V2_Chr13_4344699
Vv_12X_V2_Chr15_8914090
Vv_12X_V2_Chr17_9355451
Vv_12X_V2_Chr14_1467074
Vv_12X_V2_Chr9_13526774
Vv_12X_V2_Chr14_25093632
Vv_12X_V2_Chr6_3141717
Vv_12X_V2_Chr8_3917857
Vv_12X_V2_Chr15_16305762
Vv_12X_V2_Chr4_626979
Vv_12X_V2_ChrUn_12734387

## Sheet: Spot B
SNP list
Vv_12X_V2_Chr16_9754595
Vv_12X_V2_Chr18_10584310
Vv_12X_V2_Chr18_13519938
Vv_12X_V2_Chr13_2530426
Vv_12X_V2_Chr14_6237909
Vv_12X_V2_Chr18_7328393
Vv_12X_V2_Chr14_15878698
Vv_12X_V2_Chr18_7653756
Vv_12X_V2_Chr2_3556497
Vv_12X_V2_Chr18_14167184
Vv_12X_V2_Chr6_19495180
Vv_12X_V2_Chr7_25501522
Vv_12X_V2_Chr7_25652469
Vv_12X_V2_Chr7_21371290
Vv_12X_V2_Chr7_20360924
Vv_12X_V2_Chr12_1976924
Vv_12X_V2_Chr18_33343183
Vv_12X_V2_Chr4_3754298
Vv_12X_V2_Chr7_21992259
Vv_12X_V2_Chr11_4528599
Vv_12X_V2_Chr4_1776044
Vv_12X_V2_Chr17_6275993
Vv_12X_V2_Chr18_13175892
Vv_12X_V2_Chr17_6275578
Vv_12X_V2_Chr9_6877599
Vv_12X_V2_Chr14_131997
Vv_12X_V2_Chr12_6474461
Vv_12X_V2_Chr18_33360839
Vv_12X_V2_Chr18_33365823
Vv_12X_V2_Chr1_6416049
Vv_12X_V2_Chr13_22898497
Vv_12X_V2_Chr5_19833516
Vv_12X_V2_Chr3_5139138
Vv_12X_V2_Chr9_6412624
Vv_12X_V2_ChrUn_16273625
Vv_12X_V2_Chr6_19675933
Vv_12X_V2_Chr14_16580178
Vv_12X_V2_Chr1_4244591
Vv_12X_V2_ChrUn_12891203
Vv_12X_V2_ChrUn_18624829
Vv_12X_V2_Chr12_15928179
Vv_12X_V2_Chr7_11864476
Vv_12X_V2_ChrUn_17126520
Vv_12X_V2_Chr3_2248686
Vv_12X_V2_Chr4_3683707
Vv_12X_V2_Chr5_10734785
Vv_12X_V2_ChrUn_27275240
Vv_12X_V2_Chr4_5354554
Vv_12X_V2_Chr12_6171294
Vv_12X_V2_Chr9_13576808
Vv_12X_V2_Chr14_14885081
Vv_12X_V2_Chr17_10870178
Vv_12X_V2_Chr17_4375011
Vv_12X_V2_Chr15_12982697
Vv_12X_V2_Chr15_12985525
Vv_12X_V2_Chr12_5508422
Vv_12X_V2_Chr15_13025195
Vv_12X_V2_Chr10_3528843
Vv_12X_V2_Chr13_5602357
Vv_12X_V2_Chr7_25288075
Vv_12X_V2_Chr4_746710
Vv_12X_V2_Chr12_8341420
Vv_12X_V2_Chr1_7699465
Vv_12X_V2_Chr16_14701737
Vv_12X_V2_Chr4_5625071
Vv_12X_V2_Chr1_10699202
Vv_12X_V2_Chr6_19416660
Vv_12X_V2_Chr17_10499701
Vv_12X_V2_Chr17_12638084
Vv_12X_V2_Chr7_26497202
Vv_12X_V2_Chr4_178635
Vv_12X_V2_Chr16_4783700
Vv_12X_V2_Chr6_18788903
Vv_12X_V2_Chr18_34340270
Vv_12X_V2_Chr11_6978753
Vv_12X_V2_Chr7_24029564
Vv_12X_V2_Chr12_21801400
Vv_12X_V2_Chr6_15529473
Vv_12X_V2_Chr7_24209755
Vv_12X_V2_Chr8_2580292
Vv_12X_V2_Chr13_3107448
Vv_12X_V2_Chr2_2299411
Vv_12X_V2_Chr12_8489061
Vv_12X_V2_Chr1_21919133
Vv_12X_V2_Chr19_215528
Vv_12X_V2_Chr11_19611184
Vv_12X_V2_Chr10_6072156
Vv_12X_V2_Chr15_12664044
Vv_12X_V2_Chr15_12017787
Vv_12X_V2_Chr14_24826143
Vv_12X_V2_Chr6_18393654
Vv_12X_V2_Chr1_1513844
Vv_12X_V2_Chr17_10557449
Vv_12X_V2_Chr12_15983473
Vv_12X_V2_Chr12_8144543
Vv_12X_V2_Chr6_18433113
Vv_12X_V2_Chr12_2885465
Vv_12X_V2_Chr17_18189045
Vv_12X_V2_Chr11_6765429
Vv_12X_V2_Chr17_6988636
Vv_12X_V2_Chr16_2715151
Vv_12X_V2_Chr16_2728969
Vv_12X_V2_Chr17_12281106
Vv_12X_V2_Chr12_5133885
Vv_12X_V2_Chr18_11345255
Vv_12X_V2_Chr7_21345417
Vv_12X_V2_Chr5_20114897
Vv_12X_V2_Chr7_21766711
Vv_12X_V2_Chr13_5449966
Vv_12X_V2_Chr1_1941422
Vv_12X_V2_Chr6_18203299
Vv_12X_V2_Chr7_22336043
Vv_12X_V2_Chr17_11868155
Vv_12X_V2_Chr1_2083858
Vv_12X_V2_Chr1_3100778
Vv_12X_V2_Chr19_7546511
Vv_12X_V2_Chr12_8888450
Vv_12X_V2_Chr18_26580124
Vv_12X_V2_Chr14_19612095
Vv_12X_V2_Chr1_7641124
Vv_12X_V2_Chr1_7643324
Vv_12X_V2_Chr4_5037510
Vv_12X_V2_Chr1_3010321
Vv_12X_V2_Chr13_5010333
Vv_12X_V2_Chr17_14326109
Vv_12X_V2_Chr9_5624471
Vv_12X_V2_Chr14_19385840
Vv_12X_V2_Chr17_11750832
Vv_12X_V2_Chr17_11316637
Vv_12X_V2_Chr4_5181463
Vv_12X_V2_Chr14_24825485
Vv_12X_V2_Chr1_1372222
Vv_12X_V2_Chr11_3693100
Vv_12X_V2_Chr1_2013068
Vv_12X_V2_Chr1_2049117
Vv_12X_V2_Chr5_9749696
Vv_12X_V2_Chr13_27754207
Vv_12X_V2_Chr1_1764767
Vv_12X_V2_Chr9_6653995
Vv_12X_V2_Chr12_8392233
Vv_12X_V2_Chr13_3125192
Vv_12X_V2_Chr3_921819
Vv_12X_V2_Chr14_20859812
Vv_12X_V2_Chr1_482242
Vv_12X_V2_Chr12_21735831
Vv_12X_V2_Chr1_7577973
Vv_12X_V2_Chr17_16058210
Vv_12X_V2_Chr1_11306587
Vv_12X_V2_Chr7_24551710
Vv_12X_V2_Chr9_2464957
Vv_12X_V2_Chr17_13853617
Vv_12X_V2_Chr17_13882125
Vv_12X_V2_Chr19_7750416
Vv_12X_V2_Chr14_17294025
Vv_12X_V2_Chr13_1610345
Vv_12X_V2_Chr14_20994480
Vv_12X_V2_Chr14_16581536
Vv_12X_V2_Chr7_26853139
Vv_12X_V2_Chr14_17889912
Vv_12X_V2_Chr17_12383637
Vv_12X_V2_Chr11_5295818
Vv_12X_V2_Chr11_5304035
Vv_12X_V2_Chr11_7739672
Vv_12X_V2_Chr17_13906645
Vv_12X_V2_Chr14_17887595
Vv_12X_V2_Chr9_21612084
Vv_12X_V2_Chr18_22386153
Vv_12X_V2_Chr18_10544736
Vv_12X_V2_Chr13_20489867
Vv_12X_V2_Chr17_16935585
Vv_12X_V2_Chr17_15616265
Vv_12X_V2_Chr17_9445384
Vv_12X_V2_Chr3_1427914
Vv_12X_V2_Chr1_4189252
Vv_12X_V2_Chr1_2766340
Vv_12X_V2_Chr12_3841552
Vv_12X_V2_Chr3_1335413
Vv_12X_V2_Chr1_3797506
Vv_12X_V2_Chr1_1259215
Vv_12X_V2_Chr14_17862913
Vv_12X_V2_Chr19_5319869
Vv_12X_V2_Chr13_27922319
Vv_12X_V2_Chr14_17332803
Vv_12X_V2_Chr17_15826196
Vv_12X_V2_Chr7_26741644
Vv_12X_V2_Chr1_2941366
Vv_12X_V2_Chr13_22023197
Vv_12X_V2_Chr12_19499526
Vv_12X_V2_Chr1_980292
Vv_12X_V2_Chr1_23911553
Vv_12X_V2_Chr9_8725566
Vv_12X_V2_Chr9_8725341
Vv_12X_V2_Chr6_19634652
Vv_12X_V2_Chr14_21067612
Vv_12X_V2_Chr14_22668344
Vv_12X_V2_Chr14_2014338
Vv_12X_V2_Chr13_27495655
Vv_12X_V2_Chr14_2063666
Vv_12X_V2_Chr3_621609
Vv_12X_V2_Chr5_5570145
Vv_12X_V2_Chr11_6549111
Vv_12X_V2_Chr14_24927828
Vv_12X_V2_Chr17_12938770
Vv_12X_V2_Chr8_16309418
Vv_12X_V2_Chr17_10748486
Vv_12X_V2_Chr7_25818799
Vv_12X_V2_Chr17_10692171
Vv_12X_V2_Chr17_11642543
Vv_12X_V2_Chr17_15246211
Vv_12X_V2_Chr17_17980434
Vv_12X_V2_Chr7_23486187
Vv_12X_V2_Chr16_20845073
Vv_12X_V2_Chr5_2969847
Vv_12X_V2_Chr13_2302168
Vv_12X_V2_ChrUn_17110005
Vv_12X_V2_Chr5_18817025
Vv_12X_V2_ChrUn_19592329
Vv_12X_V2_Chr14_21733593
Vv_12X_V2_Chr14_27079992
Vv_12X_V2_Chr7_25004223
Vv_12X_V2_Chr17_12337829
Vv_12X_V2_Chr5_21210978
Vv_12X_V2_Chr14_21498535
Vv_12X_V2_Chr19_676311
Vv_12X_V2_Chr19_670336
Vv_12X_V2_Chr3_1271560
Vv_12X_V2_Chr19_847050
Vv_12X_V2_Chr19_883424
Vv_12X_V2_Chr17_17744360
Vv_12X_V2_Chr18_6350336
Vv_12X_V2_Chr17_12829107
Vv_12X_V2_Chr17_14874800
Vv_12X_V2_ChrUn_12917689
Vv_12X_V2_Chr17_11495712
Vv_12X_V2_Chr19_2891164
Vv_12X_V2_Chr17_10628850
Vv_12X_V2_Chr5_20079928
Vv_12X_V2_Chr1_1978372
Vv_12X_V2_Chr12_19545954
Vv_12X_V2_Chr17_11144288
Vv_12X_V2_Chr14_22006576
Vv_12X_V2_Chr14_28294257
Vv_12X_V2_Chr9_5818794
Vv_12X_V2_Chr7_25267990
Vv_12X_V2_Chr14_22387615
Vv_12X_V2_Chr13_2278208
Vv_12X_V2_Chr19_669060
Vv_12X_V2_Chr6_4978613
Vv_12X_V2_Chr12_3475409
Vv_12X_V2_Chr12_3479065
Vv_12X_V2_Chr17_17015665
Vv_12X_V2_Chr4_4895418
Vv_12X_V2_Chr13_10110873
Vv_12X_V2_Chr17_16660448
Vv_12X_V2_Chr1_2653364
Vv_12X_V2_Chr16_22249762
Vv_12X_V2_Chr14_24425145
Vv_12X_V2_Chr12_6255688

## Sheet: Spot C
SNP list
Vv_12X_V2_Chr14_22528720
Vv_12X_V2_Chr3_675355
Vv_12X_V2_Chr5_5397146
Vv_12X_V2_Chr1_11043165
Vv_12X_V2_Chr1_4115621
Vv_12X_V2_Chr14_11854632
Vv_12X_V2_Chr5_1134974
Vv_12X_V2_Chr1_5447426
Vv_12X_V2_Chr18_6117529
Vv_12X_V2_Chr6_18548519
Vv_12X_V2_Chr18_4396661
Vv_12X_V2_Chr1_5325032
Vv_12X_V2_Chr1_5295802
Vv_12X_V2_Chr18_4723895
Vv_12X_V2_Chr19_1722935
Vv_12X_V2_Chr5_2541834
Vv_12X_V2_Chr19_1595997
Vv_12X_V2_Chr5_8704726
Vv_12X_V2_Chr5_663153
Vv_12X_V2_Chr10_4581648
Vv_12X_V2_Chr14_28115263
Vv_12X_V2_Chr18_1566658
Vv_12X_V2_Chr18_22124028
Vv_12X_V2_Chr19_20489356
Vv_12X_V2_Chr18_3823371
Vv_12X_V2_Chr1_7044463
Vv_12X_V2_Chr18_3847725
Vv_12X_V2_Chr8_22367091
Vv_12X_V2_Chr5_1418506
Vv_12X_V2_Chr14_27131954
Vv_12X_V2_Chr1_8263706
Vv_12X_V2_Chr8_22413063
Vv_12X_V2_Chr18_3492885
Vv_12X_V2_Chr19_3800713
Vv_12X_V2_Chr14_27179209
Vv_12X_V2_Chr1_8245705
Vv_12X_V2_Chr19_4744638
Vv_12X_V2_Chr19_5228150
Vv_12X_V2_Chr14_28774393
Vv_12X_V2_Chr19_3881687
Vv_12X_V2_Chr18_2482511
Vv_12X_V2_Chr1_9698962
Vv_12X_V2_Chr6_22015142
Vv_12X_V2_Chr18_23342241
Vv_12X_V2_Chr10_21098586
Vv_12X_V2_Chr1_5789020
Vv_12X_V2_Chr18_29048329
Vv_12X_V2_Chr5_453141
Vv_12X_V2_Chr1_8014698
Vv_12X_V2_Chr18_34276056
Vv_12X_V2_Chr14_28041527
Vv_12X_V2_Chr18_4156383
Vv_12X_V2_Chr5_421823
Vv_12X_V2_Chr18_24417201
Vv_12X_V2_Chr18_32892379
Vv_12X_V2_Chr18_19686758
Vv_12X_V2_Chr6_3629778
Vv_12X_V2_Chr18_12212356
Vv_12X_V2_Chr18_20248394
Vv_12X_V2_Chr18_8413041
Vv_12X_V2_Chr3_6687573
Vv_12X_V2_Chr14_9001963
Vv_12X_V2_Chr18_21532483
Vv_12X_V2_Chr18_18300437
Vv_12X_V2_Chr1_8393740
Vv_12X_V2_Chr8_10849582
Vv_12X_V2_Chr1_2119583
Vv_12X_V2_Chr1_8642771
Vv_12X_V2_Chr14_26527394
Vv_12X_V2_Chr14_26440029
Vv_12X_V2_Chr5_6479691
Vv_12X_V2_Chr5_6480047
Vv_12X_V2_Chr19_23245428
Vv_12X_V2_Chr18_24438531
Vv_12X_V2_Chr10_9006909
Vv_12X_V2_Chr12_3909546
Vv_12X_V2_Chr1_7626924
Vv_12X_V2_Chr18_20799542
Vv_12X_V2_Chr1_8885731
Vv_12X_V2_Chr8_4661848
Vv_12X_V2_Chr18_14907070
Vv_12X_V2_Chr18_14176966
Vv_12X_V2_Chr18_23677734
Vv_12X_V2_Chr10_4649284
Vv_12X_V2_Chr10_4674242
Vv_12X_V2_Chr8_11024106
Vv_12X_V2_Chr18_12284233
Vv_12X_V2_Chr19_23387508
Vv_12X_V2_Chr14_3532369
Vv_12X_V2_Chr6_5117068
Vv_12X_V2_Chr5_7605115
Vv_12X_V2_Chr1_9368567
Vv_12X_V2_Chr5_7191560
Vv_12X_V2_Chr6_20939000
Vv_12X_V2_Chr18_23049409
Vv_12X_V2_Chr19_1792021
Vv_12X_V2_Chr19_21577768
Vv_12X_V2_Chr7_20365045
Vv_12X_V2_Chr8_3844716
Vv_12X_V2_Chr1_8595522
Vv_12X_V2_Chr18_14145198
Vv_12X_V2_Chr5_383535
Vv_12X_V2_Chr8_21572435
Vv_12X_V2_Chr18_10111585
Vv_12X_V2_Chr5_1654232
Vv_12X_V2_Chr6_4829333
Vv_12X_V2_Chr7_20212690
Vv_12X_V2_Chr5_1016488
Vv_12X_V2_Chr14_27921599
Vv_12X_V2_Chr7_20371952
Vv_12X_V2_Chr18_3688513
Vv_12X_V2_Chr19_3616402
Vv_12X_V2_Chr18_2780331
Vv_12X_V2_Chr18_18040316
Vv_12X_V2_Chr18_18046495
Vv_12X_V2_Chr1_7986095
Vv_12X_V2_Chr18_9613402
Vv_12X_V2_Chr18_10279423
Vv_12X_V2_Chr18_10868106
Vv_12X_V2_Chr5_15318459
Vv_12X_V2_Chr11_603551
Vv_12X_V2_Chr5_6925484
Vv_12X_V2_Chr6_14523767
Vv_12X_V2_Chr6_8474074
Vv_12X_V2_Chr7_322206
Vv_12X_V2_Chr10_2733655
Vv_12X_V2_Chr18_30718890
Vv_12X_V2_Chr18_10381675
Vv_12X_V2_Chr3_8261333
Vv_12X_V2_Chr5_6914848
Vv_12X_V2_Chr5_102964
Vv_12X_V2_Chr10_2493483
Vv_12X_V2_Chr18_2883169
Vv_12X_V2_Chr18_14375400
Vv_12X_V2_Chr9_5851295
Vv_12X_V2_Chr18_20435278
Vv_12X_V2_Chr3_11094020
Vv_12X_V2_Chr7_20123775
Vv_12X_V2_Chr10_4497384
Vv_12X_V2_Chr14_3598953
Vv_12X_V2_Chr19_20203689
Vv_12X_V2_Chr15_12604997
Vv_12X_V2_Chr18_19293130
Vv_12X_V2_Chr18_19295920
Vv_12X_V2_Chr18_21663662
Vv_12X_V2_Chr18_23720507
Vv_12X_V2_Chr14_3580865
Vv_12X_V2_Chr18_12712273
Vv_12X_V2_Chr19_20638362
Vv_12X_V2_Chr9_5850637
Vv_12X_V2_Chr18_28659994
Vv_12X_V2_Chr18_14563699
Vv_12X_V2_Chr18_14441531
Vv_12X_V2_Chr18_18742178
Vv_12X_V2_Chr18_18742770
Vv_12X_V2_Chr19_4225833
Vv_12X_V2_Chr18_20638832
Vv_12X_V2_Chr14_25300201
Vv_12X_V2_Chr18_12620625
Vv_12X_V2_Chr18_12627712
Vv_12X_V2_Chr5_5042229
Vv_12X_V2_Chr18_3414024
Vv_12X_V2_Chr14_4725790
Vv_12X_V2_Chr5_5708246
Vv_12X_V2_Chr18_13442809
Vv_12X_V2_Chr1_7891743
Vv_12X_V2_Chr5_331751
Vv_12X_V2_Chr19_4611408
Vv_12X_V2_Chr5_313433
Vv_12X_V2_Chr1_5754629
Vv_12X_V2_Chr10_4642832
Vv_12X_V2_Chr8_12184422
Vv_12X_V2_Chr10_4731758
Vv_12X_V2_Chr18_20783689
Vv_12X_V2_Chr18_12781487
Vv_12X_V2_Chr18_3829207
Vv_12X_V2_Chr18_14409091
Vv_12X_V2_Chr3_6812820
Vv_12X_V2_Chr18_20337629
Vv_12X_V2_Chr18_2717470
Vv_12X_V2_Chr8_12407220
Vv_12X_V2_Chr7_524821
Vv_12X_V2_Chr8_12405612
Vv_12X_V2_Chr14_25399085
Vv_12X_V2_Chr14_8031897
Vv_12X_V2_Chr6_5012264
Vv_12X_V2_Chr11_4885995
Vv_12X_V2_Chr18_9657023
Vv_12X_V2_Chr10_19584263
Vv_12X_V2_Chr13_6470080
Vv_12X_V2_Chr18_30261578
Vv_12X_V2_Chr10_9047847
Vv_12X_V2_Chr17_9494293
Vv_12X_V2_Chr18_13149690
Vv_12X_V2_Chr1_7964643
Vv_12X_V2_Chr18_11911228
Vv_12X_V2_Chr7_863489
Vv_12X_V2_Chr18_23749194
Vv_12X_V2_Chr18_20405562
Vv_12X_V2_Chr18_22811026
Vv_12X_V2_Chr18_32894936
Vv_12X_V2_Chr17_3448919
Vv_12X_V2_Chr14_8586119
Vv_12X_V2_Chr18_12012282
Vv_12X_V2_Chr18_18119009
Vv_12X_V2_Chr19_23570224
Vv_12X_V2_Chr18_23823720
Vv_12X_V2_ChrUn_9801479
Vv_12X_V2_Chr18_12846690
Vv_12X_V2_Chr5_597918
Vv_12X_V2_Chr8_21427256
Vv_12X_V2_Chr18_22509897
Vv_12X_V2_Chr7_1520269
Vv_12X_V2_Chr6_19865328
Vv_12X_V2_Chr18_14227977
Vv_12X_V2_Chr5_1055329
Vv_12X_V2_Chr18_12888037
Vv_12X_V2_Chr10_11328619
Vv_12X_V2_Chr18_10464360
Vv_12X_V2_Chr18_11677290
Vv_12X_V2_Chr18_3680788
Vv_12X_V2_Chr18_18142089
Vv_12X_V2_Chr18_18142439
Vv_12X_V2_Chr18_26577299
Vv_12X_V2_Chr18_22901781
Vv_12X_V2_Chr18_19608784
Vv_12X_V2_Chr6_7454137
Vv_12X_V2_Chr18_19980829
Vv_12X_V2_Chr8_12264242
Vv_12X_V2_Chr18_20170858
Vv_12X_V2_Chr18_20184499

## Sheet: Spot D
SNP list
Vv_12X_V2_Chr19_9159979
Vv_12X_V2_Chr11_18561120
Vv_12X_V2_Chr11_17768881
Vv_12X_V2_Chr11_16865542
Vv_12X_V2_Chr11_17514184
Vv_12X_V2_Chr4_5460440
Vv_12X_V2_Chr11_13229646
Vv_12X_V2_Chr7_19867123
Vv_12X_V2_Chr4_3861691
Vv_12X_V2_Chr19_6331908
Vv_12X_V2_Chr11_16649135
Vv_12X_V2_Chr12_4693913
Vv_12X_V2_Chr4_3645347
Vv_12X_V2_Chr4_4749477
Vv_12X_V2_Chr7_3137454
Vv_12X_V2_Chr7_17236659
Vv_12X_V2_ChrUn_9443955
Vv_12X_V2_Chr2_5838488
Vv_12X_V2_Chr4_4718845
Vv_12X_V2_Chr12_15227583
Vv_12X_V2_Chr13_21722282
Vv_12X_V2_Chr15_13837016
Vv_12X_V2_Chr11_18902257
Vv_12X_V2_Chr12_12934960
Vv_12X_V2_Chr4_13659789
Vv_12X_V2_Chr12_4391209
Vv_12X_V2_Chr13_25749724
Vv_12X_V2_Chr1_19076530
Vv_12X_V2_Chr18_32804190
Vv_12X_V2_Chr13_22218844
Vv_12X_V2_Chr17_9477568
Vv_12X_V2_ChrUn_11305802
Vv_12X_V2_Chr9_1366608
Vv_12X_V2_Chr19_23419209
Vv_12X_V2_Chr9_278714
Vv_12X_V2_Chr9_289182
Vv_12X_V2_Chr11_18229529
Vv_12X_V2_Chr13_16024738
Vv_12X_V2_Chr9_7349435
Vv_12X_V2_Chr1_18520507
Vv_12X_V2_Chr4_13115471
Vv_12X_V2_Chr9_9257286
Vv_12X_V2_Chr9_482246
Vv_12X_V2_Chr9_250650
Vv_12X_V2_Chr9_251638
Vv_12X_V2_Chr11_10155628
Vv_12X_V2_Chr4_21137121
Vv_12X_V2_Chr17_4263952
Vv_12X_V2_Chr4_12125607
Vv_12X_V2_Chr9_567792
Vv_12X_V2_Chr9_153571
Vv_12X_V2_Chr11_19851323
Vv_12X_V2_Chr9_9422113
Vv_12X_V2_Chr9_9872072
Vv_12X_V2_Chr11_12503880
Vv_12X_V2_Chr9_7572193
Vv_12X_V2_Chr9_9483357
Vv_12X_V2_Chr15_1752165
Vv_12X_V2_Chr11_17768763
Vv_12X_V2_Chr7_19060632
Vv_12X_V2_Chr13_20843270
Vv_12X_V2_Chr11_15362519
Vv_12X_V2_Chr12_9902791
Vv_12X_V2_Chr12_18368788
Vv_12X_V2_Chr12_18369408
Vv_12X_V2_Chr19_2737272
Vv_12X_V2_Chr1_18100288
Vv_12X_V2_Chr13_22762512
Vv_12X_V2_Chr9_8925964
Vv_12X_V2_Chr12_9820247
Vv_12X_V2_Chr15_19006872
Vv_12X_V2_Chr9_9635002
Vv_12X_V2_Chr12_15152788
Vv_12X_V2_Chr12_12864097
Vv_12X_V2_Chr12_21952792
Vv_12X_V2_Chr12_11084841
Vv_12X_V2_Chr11_10116371
Vv_12X_V2_Chr9_527903
Vv_12X_V2_Chr16_2357825
Vv_12X_V2_Chr16_19027612
Vv_12X_V2_Chr13_25230097
Vv_12X_V2_Chr5_15103492
Vv_12X_V2_Chr12_761376
Vv_12X_V2_Chr11_17239595
Vv_12X_V2_Chr11_17264399
Vv_12X_V2_Chr11_17301590
Vv_12X_V2_Chr11_19992701
Vv_12X_V2_Chr13_24838746
Vv_12X_V2_Chr12_784894
Vv_12X_V2_Chr11_7697557
Vv_12X_V2_Chr16_4911059
Vv_12X_V2_Chr1_23624437
Vv_12X_V2_Chr17_4446723
Vv_12X_V2_Chr1_8717197
Vv_12X_V2_Chr11_19409550
Vv_12X_V2_Chr4_6605639
Vv_12X_V2_Chr9_4808693
Vv_12X_V2_Chr4_3727242
Vv_12X_V2_Chr16_4783119
Vv_12X_V2_Chr12_7219406
Vv_12X_V2_Chr1_7550459
Vv_12X_V2_Chr1_17438713
Vv_12X_V2_Chr1_22066538
Vv_12X_V2_Chr12_13562182
Vv_12X_V2_Chr16_3009052
Vv_12X_V2_Chr1_7724382
Vv_12X_V2_Chr1_22569386
Vv_12X_V2_Chr1_7146078
Vv_12X_V2_Chr18_31826647
Vv_12X_V2_Chr18_11410369
Vv_12X_V2_Chr10_1278512
Vv_12X_V2_Chr9_7549446
Vv_12X_V2_Chr1_7459186
Vv_12X_V2_Chr1_7288880
Vv_12X_V2_Chr1_6617103
Vv_12X_V2_Chr7_7424264
Vv_12X_V2_Chr1_7455766
Vv_12X_V2_Chr15_1720428
Vv_12X_V2_Chr18_11311039
Vv_12X_V2_Chr4_3325435
Vv_12X_V2_Chr1_20812383
Vv_12X_V2_Chr1_7742745
Vv_12X_V2_Chr9_7611834
Vv_12X_V2_Chr3_1868120
Vv_12X_V2_Chr4_3721244
Vv_12X_V2_Chr9_10684474
Vv_12X_V2_Chr5_18792560
Vv_12X_V2_Chr1_20454779
Vv_12X_V2_Chr1_11662715
Vv_12X_V2_Chr7_1468556
Vv_12X_V2_Chr3_1838068
Vv_12X_V2_Chr16_18849404
Vv_12X_V2_Chr12_18368265
Vv_12X_V2_Chr12_6116771
Vv_12X_V2_Chr11_19535997
Vv_12X_V2_Chr12_7249817
Vv_12X_V2_Chr1_9408838
Vv_12X_V2_Chr4_3187877
Vv_12X_V2_Chr11_18618301
Vv_12X_V2_Chr3_1872299
Vv_12X_V2_Chr16_5061946
Vv_12X_V2_Chr12_8078245
Vv_12X_V2_Chr13_16842002
Vv_12X_V2_Chr1_21126393
Vv_12X_V2_Chr18_11177821
Vv_12X_V2_Chr1_7492595
Vv_12X_V2_Chr14_29590769
Vv_12X_V2_Chr4_4930318
Vv_12X_V2_Chr5_17718632
Vv_12X_V2_Chr1_19564107
Vv_12X_V2_Chr1_15863559
Vv_12X_V2_Chr3_4323956
Vv_12X_V2_Chr1_21194376
Vv_12X_V2_Chr10_125104
Vv_12X_V2_Chr7_3838901
Vv_12X_V2_Chr16_19201529
Vv_12X_V2_Chr17_7707341
Vv_12X_V2_Chr19_3025850
Vv_12X_V2_Chr4_3980020
Vv_12X_V2_Chr1_20911126
Vv_12X_V2_Chr1_9489280
Vv_12X_V2_Chr4_17471336
Vv_12X_V2_Chr11_559942
Vv_12X_V2_Chr11_18493073
Vv_12X_V2_Chr16_3276076
Vv_12X_V2_Chr1_20420294
Vv_12X_V2_Chr1_3509301
Vv_12X_V2_Chr16_19238680
Vv_12X_V2_Chr9_9402908
Vv_12X_V2_Chr18_29532683
Vv_12X_V2_Chr1_23563909
Vv_12X_V2_Chr1_23569150
Vv_12X_V2_Chr1_23379324
Vv_12X_V2_Chr1_21838889
Vv_12X_V2_Chr4_4787903
Vv_12X_V2_Chr16_13513977
Vv_12X_V2_Chr1_22699197
Vv_12X_V2_Chr11_524240
Vv_12X_V2_Chr4_5458791
Vv_12X_V2_Chr18_11112320
Vv_12X_V2_Chr16_13462999
Vv_12X_V2_ChrUn_5934486
Vv_12X_V2_Chr1_22986916
Vv_12X_V2_Chr1_21946164
Vv_12X_V2_Chr18_14686812
Vv_12X_V2_Chr1_22203555
Vv_12X_V2_Chr16_16541519
Vv_12X_V2_Chr16_14024602
Vv_12X_V2_Chr10_8619254
Vv_12X_V2_Chr14_30136123
Vv_12X_V2_Chr11_16767306
Vv_12X_V2_Chr16_18496369
Vv_12X_V2_Chr3_2132458
Vv_12X_V2_Chr13_24802697
Vv_12X_V2_Chr1_9283489
Vv_12X_V2_Chr11_3016530
Vv_12X_V2_Chr8_16506834
Vv_12X_V2_Chr13_22836116
Vv_12X_V2_Chr14_30244820
Vv_12X_V2_Chr1_19599930
Vv_12X_V2_Chr1_23293607
Vv_12X_V2_Chr1_8150030
Vv_12X_V2_Chr16_17437597
Vv_12X_V2_Chr5_4795729
Vv_12X_V2_Chr9_6734007
Vv_12X_V2_Chr7_7973677
Vv_12X_V2_Chr16_9217798
Vv_12X_V2_Chr13_15994845
Vv_12X_V2_Chr1_19847334
Vv_12X_V2_Chr1_20954031
Vv_12X_V2_Chr18_26144199
Vv_12X_V2_Chr14_23707923

## Sheet: Spot E
SNP list
Vv_12X_V2_Chr12_7294026
Vv_12X_V2_Chr4_5082867
Vv_12X_V2_Chr13_16113788
Vv_12X_V2_Chr13_8862880
Vv_12X_V2_Chr12_9204028
Vv_12X_V2_Chr3_635257
Vv_12X_V2_Chr19_5990330
Vv_12X_V2_Chr1_22402367
Vv_12X_V2_Chr10_16618664
Vv_12X_V2_Chr4_23506570
Vv_12X_V2_Chr4_23528860
Vv_12X_V2_Chr10_2221702
Vv_12X_V2_Chr13_10756305
Vv_12X_V2_Chr13_15107095
Vv_12X_V2_Chr10_12352926
Vv_12X_V2_Chr16_18296639
Vv_12X_V2_Chr10_5368585
Vv_12X_V2_Chr4_23469911
Vv_12X_V2_Chr4_23682192
Vv_12X_V2_Chr10_9010144
Vv_12X_V2_Chr13_10079345
Vv_12X_V2_Chr10_21969535
Vv_12X_V2_ChrUn_12695318
Vv_12X_V2_Chr10_647749
Vv_12X_V2_Chr3_3020528
Vv_12X_V2_Chr11_4137446
Vv_12X_V2_Chr16_9603513
Vv_12X_V2_Chr19_5497763
Vv_12X_V2_Chr4_1014809
Vv_12X_V2_Chr4_1016653
Vv_12X_V2_Chr10_2221855
Vv_12X_V2_Chr6_15848692
Vv_12X_V2_Chr7_7630021
Vv_12X_V2_Chr18_1967968
Vv_12X_V2_Chr19_342658
Vv_12X_V2_Chr1_2796258
Vv_12X_V2_Chr1_2824341
Vv_12X_V2_Chr12_6698724
Vv_12X_V2_Chr6_16782000
Vv_12X_V2_Chr3_1628436
Vv_12X_V2_Chr16_1783801
Vv_12X_V2_Chr1_10136737
Vv_12X_V2_Chr10_10222655
Vv_12X_V2_Chr8_6010780
Vv_12X_V2_Chr10_8339484
Vv_12X_V2_ChrUn_8720450
Vv_12X_V2_Chr18_683077
Vv_12X_V2_Chr17_7257224
Vv_12X_V2_Chr10_4084829
Vv_12X_V2_Chr3_8490674
Vv_12X_V2_Chr9_131214
Vv_12X_V2_Chr14_23416484
Vv_12X_V2_Chr1_3306534
Vv_12X_V2_Chr12_23994809
Vv_12X_V2_Chr1_1211000
Vv_12X_V2_Chr13_8907774
Vv_12X_V2_Chr19_8567962
Vv_12X_V2_Chr7_19653500
Vv_12X_V2_Chr16_17684601
Vv_12X_V2_Chr10_13264746
Vv_12X_V2_Chr10_2683857
Vv_12X_V2_Chr7_24588879
Vv_12X_V2_Chr18_11433883
Vv_12X_V2_Chr12_2836156
Vv_12X_V2_Chr6_6721968
Vv_12X_V2_Chr4_23919633
Vv_12X_V2_Chr18_20303149
Vv_12X_V2_Chr19_17703407
Vv_12X_V2_Chr3_4623009
Vv_12X_V2_Chr14_23423965
Vv_12X_V2_Chr7_19601507
Vv_12X_V2_Chr7_16115356
Vv_12X_V2_Chr10_9954789
Vv_12X_V2_Chr4_23721276
Vv_12X_V2_Chr7_19598033
Vv_12X_V2_Chr10_7585213
Vv_12X_V2_Chr19_1567288
Vv_12X_V2_Chr17_9102804
Vv_12X_V2_Chr10_14250697
Vv_12X_V2_Chr14_6640155
Vv_12X_V2_Chr10_10477287
Vv_12X_V2_Chr7_2694151
Vv_12X_V2_Chr18_26324
Vv_12X_V2_Chr14_29234963
Vv_12X_V2_Chr3_2223282
Vv_12X_V2_Chr13_8866413
Vv_12X_V2_Chr10_8860202
Vv_12X_V2_Chr19_6233199
Vv_12X_V2_Chr13_5060188
Vv_12X_V2_Chr19_1512110
Vv_12X_V2_Chr4_23552264
Vv_12X_V2_Chr15_11622855
Vv_12X_V2_Chr19_9261359
Vv_12X_V2_Chr8_10813424
Vv_12X_V2_ChrUn_12236538
Vv_12X_V2_Chr10_8881727
Vv_12X_V2_Chr3_7557487
Vv_12X_V2_Chr7_19954869
Vv_12X_V2_Chr10_15418154
Vv_12X_V2_Chr9_3026074
Vv_12X_V2_Chr2_8141256
Vv_12X_V2_Chr13_3641054
Vv_12X_V2_Chr13_5251552
Vv_12X_V2_Chr12_15357960
Vv_12X_V2_Chr15_19171249
Vv_12X_V2_Chr8_4740668
Vv_12X_V2_Chr10_4637402
Vv_12X_V2_Chr13_11391253
Vv_12X_V2_Chr13_5745067
Vv_12X_V2_Chr14_1160104
Vv_12X_V2_Chr18_30331355
Vv_12X_V2_Chr1_8860073
Vv_12X_V2_Chr16_9657519
Vv_12X_V2_Chr3_1722578
Vv_12X_V2_Chr10_304933
Vv_12X_V2_Chr10_6899081
Vv_12X_V2_Chr9_4972528
Vv_12X_V2_Chr3_15227583
Vv_12X_V2_Chr9_1881231
Vv_12X_V2_Chr13_18622857
Vv_12X_V2_Chr15_20177207
Vv_12X_V2_Chr19_9555345
Vv_12X_V2_Chr16_7893852
Vv_12X_V2_Chr8_5434522
Vv_12X_V2_Chr10_1069442
Vv_12X_V2_Chr3_1242683
Vv_12X_V2_Chr12_9865719
Vv_12X_V2_Chr4_23185437
Vv_12X_V2_Chr10_11125665
Vv_12X_V2_ChrUn_23244192
Vv_12X_V2_Chr7_20228730
Vv_12X_V2_Chr2_391309
Vv_12X_V2_Chr3_1442283
Vv_12X_V2_Chr3_1026112
Vv_12X_V2_Chr13_10749638
Vv_12X_V2_Chr14_8033911
Vv_12X_V2_Chr10_10090115
Vv_12X_V2_Chr15_20187599
Vv_12X_V2_Chr3_6173673
Vv_12X_V2_Chr3_5642329
Vv_12X_V2_Chr15_17678115
Vv_12X_V2_ChrUn_17115454
Vv_12X_V2_ChrUn_18641097
Vv_12X_V2_Chr3_5537131
Vv_12X_V2_Chr10_14424246
Vv_12X_V2_Chr12_23412397
Vv_12X_V2_Chr10_14055953
Vv_12X_V2_Chr17_400037
Vv_12X_V2_Chr5_22582209
Vv_12X_V2_Chr11_18526710
Vv_12X_V2_Chr15_15907679
Vv_12X_V2_Chr7_20674252
Vv_12X_V2_Chr7_21084139
Vv_12X_V2_Chr3_3460123
Vv_12X_V2_Chr3_3052034
Vv_12X_V2_Chr18_11644409
Vv_12X_V2_Chr17_12506222
Vv_12X_V2_Chr7_19821076
Vv_12X_V2_Chr7_21298711
Vv_12X_V2_Chr1_3456810
Vv_12X_V2_Chr11_19606452
Vv_12X_V2_Chr18_28097701
Vv_12X_V2_ChrUn_19586644
Vv_12X_V2_Chr3_5669806
Vv_12X_V2_Chr7_19820989
Vv_12X_V2_Chr3_6987820
Vv_12X_V2_Chr16_454786
Vv_12X_V2_Chr14_24793904
Vv_12X_V2_Chr4_23254482
Vv_12X_V2_Chr19_1422565
Vv_12X_V2_Chr7_4203391
Vv_12X_V2_Chr10_3199786
Vv_12X_V2_Chr19_75475
Vv_12X_V2_Chr14_6551041
Vv_12X_V2_Chr7_4203588
Vv_12X_V2_Chr9_10827524
Vv_12X_V2_Chr5_4476557
Vv_12X_V2_Chr6_21491891
Vv_12X_V2_Chr3_5773684
Vv_12X_V2_Chr17_9606097
Vv_12X_V2_Chr3_4636829
Vv_12X_V2_Chr12_14833795
Vv_12X_V2_Chr1_4217401
Vv_12X_V2_Chr3_1724872
Vv_12X_V2_Chr1_6966305
Vv_12X_V2_Chr6_2606549
Vv_12X_V2_Chr8_9585226
Vv_12X_V2_Chr19_1978111
Vv_12X_V2_Chr3_14317592
Vv_12X_V2_Chr18_6941660
Vv_12X_V2_Chr18_5481124
Vv_12X_V2_Chr3_5800660
Vv_12X_V2_Chr18_882766
Vv_12X_V2_Chr19_8632808
Vv_12X_V2_Chr16_13006338
Vv_12X_V2_Chr10_7234319
Vv_12X_V2_Chr3_1822041
Vv_12X_V2_Chr7_21764518
Vv_12X_V2_Chr8_10700106
Vv_12X_V2_Chr18_22205600
Vv_12X_V2_Chr18_22243301
Vv_12X_V2_Chr16_18307519
Vv_12X_V2_Chr3_5669984
Vv_12X_V2_Chr7_21285950
Vv_12X_V2_Chr4_552072
Vv_12X_V2_Chr16_9655792
Vv_12X_V2_Chr18_28589443
Vv_12X_V2_Chr12_14828907
Vv_12X_V2_Chr12_15270665
Vv_12X_V2_Chr19_24134863
Vv_12X_V2_Chr7_19322409
Vv_12X_V2_Chr7_19322477
Vv_12X_V2_Chr9_185932
Vv_12X_V2_Chr1_22272764
Vv_12X_V2_Chr18_28290575
Vv_12X_V2_Chr5_22429373
Vv_12X_V2_Chr16_2623450
Vv_12X_V2_Chr8_10451020
Vv_12X_V2_Chr10_11637636
Vv_12X_V2_Chr7_23753947
Vv_12X_V2_Chr10_918773
Vv_12X_V2_Chr16_8825488
Vv_12X_V2_Chr16_1830824
Vv_12X_V2_Chr7_19815882
Vv_12X_V2_Chr6_17616361
Vv_12X_V2_Chr19_5283437
Vv_12X_V2_Chr8_10243363
Vv_12X_V2_Chr16_1201508
Vv_12X_V2_Chr13_8258201
Vv_12X_V2_Chr3_1600410
Vv_12X_V2_Chr3_2375279
Vv_12X_V2_Chr3_18520345
Vv_12X_V2_Chr10_620404
Vv_12X_V2_Chr18_354552
Vv_12X_V2_Chr5_2796828
Vv_12X_V2_Chr7_19350722
Vv_12X_V2_Chr3_2527181
Vv_12X_V2_Chr5_4084128
Vv_12X_V2_Chr3_5522421
Vv_12X_V2_Chr3_3951055
Vv_12X_V2_Chr18_6448240
Vv_12X_V2_Chr9_72274
Vv_12X_V2_Chr18_28092052
Vv_12X_V2_Chr7_21049494
Vv_12X_V2_Chr18_110446
Vv_12X_V2_Chr17_1152274
Vv_12X_V2_Chr3_3582720
Vv_12X_V2_Chr1_7602284
Vv_12X_V2_ChrUn_12719382
Vv_12X_V2_Chr14_27196350
Vv_12X_V2_Chr7_4012211
Vv_12X_V2_Chr10_10254436
Vv_12X_V2_Chr10_22605529
Vv_12X_V2_Chr10_8495777
Vv_12X_V2_Chr10_9867963
Vv_12X_V2_ChrUn_26021961
Vv_12X_V2_Chr15_10851259
Vv_12X_V2_Chr18_6077851
Vv_12X_V2_Chr18_6116703
Vv_12X_V2_Chr18_7309919
Vv_12X_V2_Chr3_3626210
Vv_12X_V2_Chr3_2977354
Vv_12X_V2_Chr3_3631916
Vv_12X_V2_Chr3_4378215
Vv_12X_V2_Chr4_24321515
Vv_12X_V2_Chr3_2876741
Vv_12X_V2_Chr12_20159726
Vv_12X_V2_Chr18_7878415
Vv_12X_V2_Chr5_5509407
Vv_12X_V2_Chr18_6579080
Vv_12X_V2_Chr18_6598212
Vv_12X_V2_Chr18_6616091
Vv_12X_V2_Chr8_8090889
Vv_12X_V2_Chr3_2550388
Vv_12X_V2_Chr8_18178976
Vv_12X_V2_Chr18_182138
Vv_12X_V2_Chr18_213484
Vv_12X_V2_Chr8_9871230
Vv_12X_V2_Chr18_283111
Vv_12X_V2_Chr7_23442418
Vv_12X_V2_Chr14_15999269
Vv_12X_V2_Chr12_7769221
Vv_12X_V2_Chr8_10521867
Vv_12X_V2_Chr18_6030520
Vv_12X_V2_Chr14_17873409
Vv_12X_V2_Chr1_4542269
Vv_12X_V2_Chr5_8696346
Vv_12X_V2_Chr9_4171994
Vv_12X_V2_Chr4_20882156
Vv_12X_V2_Chr19_5685572
Vv_12X_V2_Chr7_21345616
Vv_12X_V2_Chr17_8745782
Vv_12X_V2_Chr10_8087578
Vv_12X_V2_Chr11_6293238
Vv_12X_V2_Chr16_2812048
Vv_12X_V2_Chr18_582557
Vv_12X_V2_Chr8_9703858
Vv_12X_V2_Chr4_5225852
Vv_12X_V2_Chr18_24948619
Vv_12X_V2_Chr1_7603492
Vv_12X_V2_Chr1_8084385
Vv_12X_V2_Chr3_1680734
Vv_12X_V2_Chr3_2671605
Vv_12X_V2_Chr13_23186491
Vv_12X_V2_Chr12_22321833
Vv_12X_V2_Chr12_14828344
Vv_12X_V2_Chr6_14310709
Vv_12X_V2_Chr8_10547567
Vv_12X_V2_Chr12_22096578
Vv_12X_V2_Chr18_19489395
Vv_12X_V2_Chr18_19493158
Vv_12X_V2_Chr18_8942752
Vv_12X_V2_Chr18_5307702
Vv_12X_V2_Chr19_23614965
Vv_12X_V2_Chr9_13762662
Vv_12X_V2_Chr10_5306876
Vv_12X_V2_Chr17_9001920
Vv_12X_V2_Chr15_16458936
Vv_12X_V2_ChrUn_12190993
Vv_12X_V2_Chr13_18211439
Vv_12X_V2_Chr8_12292824
Vv_12X_V2_Chr4_24445972
Vv_12X_V2_Chr8_9471590
Vv_12X_V2_Chr14_23045539
Vv_12X_V2_Chr12_16121289
Vv_12X_V2_Chr17_3909848
Vv_12X_V2_Chr7_22676701
Vv_12X_V2_Chr19_4164214
Vv_12X_V2_Chr17_7814671
Vv_12X_V2_Chr18_647602
Vv_12X_V2_Chr17_292992
Vv_12X_V2_Chr18_6015279
Vv_12X_V2_Chr18_7047685
Vv_12X_V2_Chr13_1642067
Vv_12X_V2_Chr18_3647902
Vv_12X_V2_Chr8_10163310
Vv_12X_V2_Chr16_974734
Vv_12X_V2_Chr11_7765277
Vv_12X_V2_Chr5_8917788
Vv_12X_V2_Chr18_6180177
Vv_12X_V2_Chr7_21856709
Vv_12X_V2_Chr2_12763671
Vv_12X_V2_Chr4_21071571
Vv_12X_V2_Chr10_3111071
Vv_12X_V2_Chr18_6556354
Vv_12X_V2_Chr19_17827
Vv_12X_V2_Chr3_4368492
Vv_12X_V2_Chr3_4980494
Vv_12X_V2_Chr5_3649360
Vv_12X_V2_Chr7_22892764
Vv_12X_V2_Chr7_24070428
Vv_12X_V2_Chr19_26502
Vv_12X_V2_Chr6_2533263
Vv_12X_V2_Chr8_10484101
Vv_12X_V2_Chr19_5200598
Vv_12X_V2_Chr3_3716030
Vv_12X_V2_Chr11_3453486

## Sheet: Spot F
SNP list
Vv_12X_V2_Chr5_17275348
Vv_12X_V2_Chr3_19758861
Vv_12X_V2_Chr13_10252591
Vv_12X_V2_Chr11_11830099
Vv_12X_V2_Chr9_3697969
Vv_12X_V2_Chr3_5968917
Vv_12X_V2_Chr11_16902272
Vv_12X_V2_Chr10_11570478
Vv_12X_V2_Chr11_8417741
Vv_12X_V2_Chr7_18389948
Vv_12X_V2_Chr7_15749373
Vv_12X_V2_Chr3_14321921
Vv_12X_V2_Chr11_16691194
Vv_12X_V2_Chr18_7505801
Vv_12X_V2_Chr12_6615931
Vv_12X_V2_ChrUn_11308068
Vv_12X_V2_Chr17_2513021
Vv_12X_V2_Chr14_26272919
Vv_12X_V2_Chr16_8707874
Vv_12X_V2_Chr16_9246320
Vv_12X_V2_Chr16_8403116
Vv_12X_V2_Chr16_8408157
Vv_12X_V2_Chr18_32851678
Vv_12X_V2_Chr17_3623536
Vv_12X_V2_Chr3_5571488
Vv_12X_V2_Chr16_20303921
Vv_12X_V2_Chr7_18938003
Vv_12X_V2_Chr7_6132512
Vv_12X_V2_Chr16_9654281
Vv_12X_V2_Chr19_23764238
Vv_12X_V2_Chr19_24502742
Vv_12X_V2_Chr1_13433561
Vv_12X_V2_ChrUn_6082587
Vv_12X_V2_Chr7_18428340
Vv_12X_V2_Chr7_16951414
Vv_12X_V2_Chr7_17159632
Vv_12X_V2_Chr7_16071028
Vv_12X_V2_Chr7_18228112
Vv_12X_V2_Chr1_586987
Vv_12X_V2_Chr11_16699014
Vv_12X_V2_Chr16_8402776
Vv_12X_V2_Chr5_6624113
Vv_12X_V2_Chr16_9290446
Vv_12X_V2_Chr3_20270699
Vv_12X_V2_Chr10_10111904
Vv_12X_V2_Chr10_16991285
Vv_12X_V2_Chr16_13057281
Vv_12X_V2_Chr18_8106640
Vv_12X_V2_Chr7_1612714
Vv_12X_V2_Chr9_405506
Vv_12X_V2_Chr14_3064096
Vv_12X_V2_ChrUn_9438024
Vv_12X_V2_ChrUn_9440090
Vv_12X_V2_Chr11_17914361
Vv_12X_V2_Chr16_21025233
Vv_12X_V2_Chr11_17540414
Vv_12X_V2_Chr11_17573789
Vv_12X_V2_ChrUn_18672135
Vv_12X_V2_Chr9_3681625
Vv_12X_V2_Chr11_17454705
Vv_12X_V2_Chr16_20631741
Vv_12X_V2_Chr7_2136383
Vv_12X_V2_Chr12_21970070
Vv_12X_V2_Chr13_15738049
Vv_12X_V2_Chr7_4777373
Vv_12X_V2_Chr16_22507487
Vv_12X_V2_Chr7_20635927
Vv_12X_V2_Chr18_1465636
Vv_12X_V2_Chr18_28134354
Vv_12X_V2_Chr3_118182
Vv_12X_V2_Chr19_24562797
Vv_12X_V2_Chr19_24590105
Vv_12X_V2_Chr18_27858716
Vv_12X_V2_Chr10_13297412
Vv_12X_V2_Chr1_1403770
Vv_12X_V2_Chr19_16453198
Vv_12X_V2_Chr1_261342
Vv_12X_V2_Chr7_17311648
Vv_12X_V2_Chr16_19650653
Vv_12X_V2_Chr6_17691368
Vv_12X_V2_Chr16_7951533
Vv_12X_V2_ChrUn_11291123
Vv_12X_V2_Chr11_16489932
Vv_12X_V2_ChrUn_6062672
Vv_12X_V2_Chr7_17035912
Vv_12X_V2_Chr7_18073405
Vv_12X_V2_Chr19_6228982
Vv_12X_V2_ChrUn_18115727
Vv_12X_V2_Chr12_1423627
Vv_12X_V2_Chr19_16202933
Vv_12X_V2_Chr12_935608
Vv_12X_V2_Chr7_16394113
Vv_12X_V2_Chr2_8297166
Vv_12X_V2_Chr7_17082666
Vv_12X_V2_Chr7_16035236
Vv_12X_V2_Chr7_16057621
Vv_12X_V2_Chr6_20232530
Vv_12X_V2_ChrUn_5603152
Vv_12X_V2_Chr11_15403818
Vv_12X_V2_Chr10_13653299
Vv_12X_V2_Chr13_27067078
Vv_12X_V2_Chr2_5535358
Vv_12X_V2_Chr7_18718242
Vv_12X_V2_ChrUn_18672497
Vv_12X_V2_Chr16_2244630
Vv_12X_V2_Chr11_16592145
Vv_12X_V2_Chr14_117980
Vv_12X_V2_Chr1_11029129
Vv_12X_V2_Chr1_119067
Vv_12X_V2_Chr16_20613835
Vv_12X_V2_Chr16_13728535
Vv_12X_V2_Chr1_196881
Vv_12X_V2_Chr16_15227092
Vv_12X_V2_ChrUn_4777710
Vv_12X_V2_Chr16_13651163
Vv_12X_V2_ChrUn_9781469
Vv_12X_V2_ChrUn_9789913
Vv_12X_V2_Chr2_2573162
Vv_12X_V2_Chr14_26071578
Vv_12X_V2_Chr15_17993610
Vv_12X_V2_Chr10_13495666
Vv_12X_V2_Chr7_17960355
Vv_12X_V2_Chr10_11409080
Vv_12X_V2_Chr16_15568105
Vv_12X_V2_Chr7_8593772
Vv_12X_V2_Chr11_7662934
Vv_12X_V2_Chr14_822383
Vv_12X_V2_Chr16_14735109
Vv_12X_V2_Chr10_15402466
Vv_12X_V2_Chr16_16501244
Vv_12X_V2_Chr2_8275275
Vv_12X_V2_Chr1_1304398
Vv_12X_V2_Chr5_770967
Vv_12X_V2_Chr7_19086822
Vv_12X_V2_Chr10_22082425
Vv_12X_V2_Chr11_16238037
Vv_12X_V2_Chr1_5213775
Vv_12X_V2_Chr16_15523593
Vv_12X_V2_Chr16_2701671
Vv_12X_V2_Chr8_17636760
Vv_12X_V2_Chr10_22082828
Vv_12X_V2_Chr19_7080342
Vv_12X_V2_Chr7_14859454
Vv_12X_V2_ChrUn_17161607
Vv_12X_V2_Chr1_1915978
Vv_12X_V2_Chr7_16422031
Vv_12X_V2_Chr14_28702239
Vv_12X_V2_Chr14_2489995
Vv_12X_V2_Chr7_15768399
Vv_12X_V2_Chr7_2761301
Vv_12X_V2_ChrUn_6001767
Vv_12X_V2_Chr19_2583968
Vv_12X_V2_Chr9_9532141
Vv_12X_V2_Chr10_19635959
Vv_12X_V2_Chr19_24622935
Vv_12X_V2_Chr8_19484142
Vv_12X_V2_Chr18_32684088
Vv_12X_V2_Chr6_19266086
Vv_12X_V2_Chr9_8317218
Vv_12X_V2_Chr16_15619962
Vv_12X_V2_Chr16_2806731
Vv_12X_V2_Chr7_15738046
Vv_12X_V2_Chr11_12162917
Vv_12X_V2_Chr10_22765958
Vv_12X_V2_Chr6_21484634
Vv_12X_V2_Chr13_6266868
Vv_12X_V2_Chr10_22196837
Vv_12X_V2_Chr7_19501461
Vv_12X_V2_ChrUn_18238211
Vv_12X_V2_Chr7_19508600
Vv_12X_V2_Chr12_1241522
Vv_12X_V2_Chr13_21557998
Vv_12X_V2_ChrUn_11150887
Vv_12X_V2_ChrUn_17014989
Vv_12X_V2_Chr11_24418
Vv_12X_V2_Chr12_20196094
Vv_12X_V2_Chr19_19579680
Vv_12X_V2_Chr17_3014419
Vv_12X_V2_Chr7_19908897
Vv_12X_V2_Chr13_21519809
Vv_12X_V2_Chr16_491881
Vv_12X_V2_Chr10_3984304
Vv_12X_V2_Chr16_14588131
Vv_12X_V2_Chr19_16625874
Vv_12X_V2_Chr2_2170482
Vv_12X_V2_Chr2_3013021
Vv_12X_V2_Chr7_11370736
Vv_12X_V2_Chr9_8690534
Vv_12X_V2_Chr11_256029
Vv_12X_V2_Chr3_8507666
Vv_12X_V2_Chr3_8613819
Vv_12X_V2_Chr3_8614042
Vv_12X_V2_Chr10_23412909
Vv_12X_V2_Chr3_3005112
Vv_12X_V2_Chr2_5401464
Vv_12X_V2_Chr7_14482068
Vv_12X_V2_Chr2_5383550
Vv_12X_V2_Chr14_28949490
Vv_12X_V2_ChrUn_11108517
Vv_12X_V2_Chr18_26445870
Vv_12X_V2_Chr16_13552379
Vv_12X_V2_Chr13_21860306
Vv_12X_V2_Chr3_8487675
Vv_12X_V2_Chr3_8513977
Vv_12X_V2_Chr3_8560755
Vv_12X_V2_Chr3_8560917
Vv_12X_V2_Chr3_8585080
Vv_12X_V2_Chr3_8787959
Vv_12X_V2_Chr7_15798062
Vv_12X_V2_Chr11_9461759
Vv_12X_V2_Chr12_3765759
Vv_12X_V2_Chr16_2418685
Vv_12X_V2_Chr7_9922233
Vv_12X_V2_Chr13_6718827
Vv_12X_V2_Chr3_14394858
Vv_12X_V2_Chr3_14397422
Vv_12X_V2_Chr4_4183506
Vv_12X_V2_Chr7_19121898
Vv_12X_V2_Chr16_17610644
Vv_12X_V2_Chr7_17937394
Vv_12X_V2_Chr14_23934
Vv_12X_V2_ChrUn_17625015
Vv_12X_V2_Chr11_17947411
Vv_12X_V2_Chr9_9434177
Vv_12X_V2_Chr13_4831899
Vv_12X_V2_Chr5_20735517
Vv_12X_V2_Chr7_18393293
Vv_12X_V2_Chr14_25971102
Vv_12X_V2_Chr14_921274
Vv_12X_V2_Chr7_19678472
Vv_12X_V2_Chr11_3079313
Vv_12X_V2_Chr14_3204032
Vv_12X_V2_Chr1_3831340
Vv_12X_V2_Chr7_19868030
Vv_12X_V2_Chr13_21423700
Vv_12X_V2_Chr7_15596273
Vv_12X_V2_Chr8_17926983
Vv_12X_V2_Chr2_5357697
Vv_12X_V2_Chr7_17220535
Vv_12X_V2_Chr7_21961039
Vv_12X_V2_Chr16_21181169
Vv_12X_V2_Chr14_2885583
Vv_12X_V2_Chr16_1074423
Vv_12X_V2_Chr11_8360564
Vv_12X_V2_Chr1_4934163
Vv_12X_V2_Chr1_4986870
Vv_12X_V2_Chr1_518154
Vv_12X_V2_Chr3_19703555
Vv_12X_V2_Chr16_15987029
Vv_12X_V2_ChrUn_12160475
Vv_12X_V2_Chr7_15732731
Vv_12X_V2_Chr12_2757585
Vv_12X_V2_Chr3_6364472
Vv_12X_V2_Chr7_24865738
Vv_12X_V2_Chr1_2425051
Vv_12X_V2_Chr15_18071972
Vv_12X_V2_Chr16_16373168
Vv_12X_V2_Chr11_3149631
Vv_12X_V2_Chr7_18002891
Vv_12X_V2_Chr11_9745577
Vv_12X_V2_Chr7_15669342
Vv_12X_V2_Chr3_5351441
Vv_12X_V2_Chr19_24059190
Vv_12X_V2_ChrUn_27104961
Vv_12X_V2_Chr4_19410065
Vv_12X_V2_Chr10_10542320
Vv_12X_V2_Chr10_11541512
Vv_12X_V2_Chr10_22637480
Vv_12X_V2_Chr16_15514299
Vv_12X_V2_Chr7_22265453
Vv_12X_V2_Chr6_21086940
Vv_12X_V2_Chr12_294987
Vv_12X_V2_Chr16_22893879
Vv_12X_V2_Chr2_2355835
Vv_12X_V2_Chr7_19280852
Vv_12X_V2_Chr13_974156
Vv_12X_V2_Chr3_15051658
Vv_12X_V2_Chr6_9130319
Vv_12X_V2_Chr9_21409417
Vv_12X_V2_Chr3_14784181
Vv_12X_V2_Chr14_4290325
Vv_12X_V2_ChrUn_20223056
Vv_12X_V2_Chr18_4347089
Vv_12X_V2_Chr11_16261384
Vv_12X_V2_Chr11_8077821
Vv_12X_V2_Chr16_14837167
Vv_12X_V2_Chr18_22636381
Vv_12X_V2_Chr7_17390291
Vv_12X_V2_Chr3_17791023
Vv_12X_V2_Chr19_5869379
Vv_12X_V2_Chr12_9318224
Vv_12X_V2_Chr7_17269052
Vv_12X_V2_Chr1_23945961
Vv_12X_V2_Chr13_29025901
Vv_12X_V2_Chr10_14504935
Vv_12X_V2_Chr3_7515038
Vv_12X_V2_Chr14_28055030
Vv_12X_V2_Chr7_15791073
Vv_12X_V2_Chr12_419003
Vv_12X_V2_Chr4_4862268
Vv_12X_V2_Chr3_5563256
Vv_12X_V2_Chr16_15895734
Vv_12X_V2_Chr19_24012211
Vv_12X_V2_Chr14_1554116
Vv_12X_V2_Chr10_18834304
Vv_12X_V2_Chr7_17727909
Vv_12X_V2_Chr8_22084034
Vv_12X_V2_Chr12_4360780
Vv_12X_V2_Chr10_1358636
Vv_12X_V2_Chr19_2824959
Vv_12X_V2_Chr5_2342048
Vv_12X_V2_Chr7_8523356
Vv_12X_V2_Chr3_6479610
Vv_12X_V2_Chr7_17993156
Vv_12X_V2_Chr3_8670592
Vv_12X_V2_Chr10_17005804
Vv_12X_V2_Chr2_4229369
Vv_12X_V2_Chr4_20868793
Vv_12X_V2_Chr4_20957766
Vv_12X_V2_Chr4_21096842
Vv_12X_V2_Chr6_14734530
Vv_12X_V2_Chr10_19631955
Vv_12X_V2_Chr9_453955
Vv_12X_V2_Chr3_9120595
Vv_12X_V2_ChrUn_20230971
Vv_12X_V2_Chr19_24482939
Vv_12X_V2_Chr1_2477665
Vv_12X_V2_Chr14_28524258
Vv_12X_V2_Chr14_23949992
Vv_12X_V2_Chr7_15257052
Vv_12X_V2_Chr19_9388492
Vv_12X_V2_Chr11_16485020
Vv_12X_V2_Chr7_22040172
Vv_12X_V2_Chr3_9412542
Vv_12X_V2_Chr8_17688015
Vv_12X_V2_Chr8_21245763
Vv_12X_V2_Chr10_15091714
Vv_12X_V2_Chr6_22319425
Vv_12X_V2_Chr7_5366085
Vv_12X_V2_Chr6_20328946
Vv_12X_V2_Chr11_16360104
Vv_12X_V2_Chr5_4058168
Vv_12X_V2_ChrUn_12175654
Vv_12X_V2_Chr7_18885059
Vv_12X_V2_Chr3_5616203
Vv_12X_V2_Chr6_20436313
Vv_12X_V2_Chr19_15596674
Vv_12X_V2_Chr12_16011042
Vv_12X_V2_Chr16_17250276
Vv_12X_V2_Chr3_8686024
Vv_12X_V2_Chr7_16907269
Vv_12X_V2_Chr11_18357037
Vv_12X_V2_ChrUn_5631510
Vv_12X_V2_Chr16_17476223
Vv_12X_V2_Chr4_21201797
Vv_12X_V2_Chr13_27198006
Vv_12X_V2_Chr19_6167847
Vv_12X_V2_Chr10_11510263
Vv_12X_V2_Chr16_322887
Vv_12X_V2_Chr3_5508883
Vv_12X_V2_Chr19_2239805
Vv_12X_V2_Chr19_2240781
Vv_12X_V2_Chr2_5084681
Vv_12X_V2_Chr3_19339005
Vv_12X_V2_Chr2_4670506
Vv_12X_V2_Chr7_17274320
Vv_12X_V2_Chr16_15179486
Vv_12X_V2_Chr2_9335163
Vv_12X_V2_Chr1_14647870
Vv_12X_V2_Chr16_13687964
Vv_12X_V2_Chr10_12481441
Vv_12X_V2_Chr12_233864
Vv_12X_V2_Chr10_14091381
Vv_12X_V2_Chr18_31661576
Vv_12X_V2_Chr2_2701292
Vv_12X_V2_Chr2_3270128
Vv_12X_V2_Chr13_27656747
Vv_12X_V2_Chr8_22436962
Vv_12X_V2_Chr13_2825844
Vv_12X_V2_Chr8_130628
Vv_12X_V2_Chr8_22468524
Vv_12X_V2_Chr3_15014582
Vv_12X_V2_Chr13_26259777
Vv_12X_V2_Chr19_24380051
Vv_12X_V2_Chr13_8756112
Vv_12X_V2_Chr19_24686874
Vv_12X_V2_Chr10_3694777
Vv_12X_V2_Chr13_3467409
Vv_12X_V2_Chr13_3468986
Vv_12X_V2_Chr7_18058345
Vv_12X_V2_Chr8_17456803
Vv_12X_V2_Chr7_16951589
Vv_12X_V2_Chr16_14965847
Vv_12X_V2_Chr18_5482115
Vv_12X_V2_Chr16_14965308
Vv_12X_V2_Chr3_14829357
Vv_12X_V2_Chr12_4041981
Vv_12X_V2_Chr1_15196306
Vv_12X_V2_Chr18_28486767
Vv_12X_V2_Chr11_2682506
Vv_12X_V2_Chr7_14429905
Vv_12X_V2_Chr7_14429964
Vv_12X_V2_Chr2_8940692
Vv_12X_V2_Chr7_20202892
Vv_12X_V2_Chr8_14748169
Vv_12X_V2_Chr9_13814081
Vv_12X_V2_Chr9_13826413
Vv_12X_V2_Chr14_28865678
Vv_12X_V2_Chr3_14765464
Vv_12X_V2_Chr7_17931344
Vv_12X_V2_Chr5_3540064
Vv_12X_V2_Chr7_18373322
Vv_12X_V2_Chr14_23114310
Vv_12X_V2_Chr7_18936881
Vv_12X_V2_Chr11_8472067
Vv_12X_V2_ChrUn_3404634
Vv_12X_V2_Chr18_9676597
Vv_12X_V2_Chr3_14319149
Vv_12X_V2_Chr16_20778968
Vv_12X_V2_Chr10_10954878
Vv_12X_V2_Chr12_22796774
Vv_12X_V2_Chr1_10293815
Vv_12X_V2_Chr18_19995000
Vv_12X_V2_Chr7_13859798
Vv_12X_V2_Chr7_13985604
Vv_12X_V2_Chr7_914297
Vv_12X_V2_Chr2_6058697
Vv_12X_V2_Chr19_24064392
Vv_12X_V2_Chr8_22545102
Vv_12X_V2_Chr3_3525853
Vv_12X_V2_Chr11_3589765
Vv_12X_V2_Chr11_16783188
Vv_12X_V2_Chr2_5985056
Vv_12X_V2_Chr3_8663064
Vv_12X_V2_Chr13_4065123
Vv_12X_V2_Chr15_16668831
Vv_12X_V2_Chr3_6425122
Vv_12X_V2_Chr2_3043990
Vv_12X_V2_Chr7_10595702
Vv_12X_V2_Chr11_16342974
Vv_12X_V2_Chr17_1116974
Vv_12X_V2_Chr3_8653220
Vv_12X_V2_Chr7_18431784
Vv_12X_V2_Chr5_4194452
Vv_12X_V2_Chr7_19048768
Vv_12X_V2_Chr12_2448349
Vv_12X_V2_Chr16_15330313
Vv_12X_V2_Chr6_21712316
Vv_12X_V2_Chr7_18766861
Vv_12X_V2_Chr7_18767128
Vv_12X_V2_Chr13_26217739
Vv_12X_V2_Chr7_14927810
Vv_12X_V2_Chr12_3109641
Vv_12X_V2_Chr14_28727347
Vv_12X_V2_Chr19_7550700
Vv_12X_V2_Chr13_994902
Vv_12X_V2_Chr19_3620315
Vv_12X_V2_Chr19_9699664
Vv_12X_V2_Chr1_7135890
Vv_12X_V2_Chr3_18571064
Vv_12X_V2_Chr7_18958361
Vv_12X_V2_Chr10_14087024
Vv_12X_V2_Chr12_4505408
Vv_12X_V2_Chr12_4560022
Vv_12X_V2_Chr7_20279366
Vv_12X_V2_Chr11_18728415
Vv_12X_V2_Chr16_16266990
Vv_12X_V2_Chr1_2244084
Vv_12X_V2_Chr18_29256751
Vv_12X_V2_Chr11_12276357
Vv_12X_V2_Chr11_15068456
Vv_12X_V2_Chr13_3596027
Vv_12X_V2_Chr12_18689656
Vv_12X_V2_Chr13_3630571
Vv_12X_V2_Chr2_4385114
Vv_12X_V2_Chr19_24603863
Vv_12X_V2_Chr3_19878029
Vv_12X_V2_Chr7_18282487
Vv_12X_V2_Chr10_11799646
Vv_12X_V2_ChrUn_16683767
Vv_12X_V2_Chr9_5830450
Vv_12X_V2_Chr10_15118093
Vv_12X_V2_Chr6_21294581
Vv_12X_V2_Chr7_23585076
Vv_12X_V2_Chr15_17087784
Vv_12X_V2_Chr2_13535465
Vv_12X_V2_Chr1_16212860
Vv_12X_V2_Chr1_7108686
Vv_12X_V2_Chr13_11409942
Vv_12X_V2_Chr13_3726241
Vv_12X_V2_Chr3_11950895
Vv_12X_V2_Chr16_20590835
Vv_12X_V2_Chr7_16902212
Vv_12X_V2_Chr11_12976320
Vv_12X_V2_Chr12_4494180
Vv_12X_V2_Chr12_4576461
Vv_12X_V2_Chr12_4587150
Vv_12X_V2_Chr18_9454209
Vv_12X_V2_Chr14_26911075
Vv_12X_V2_Chr13_6948545
Vv_12X_V2_Chr2_3384584
Vv_12X_V2_Chr2_3395903
Vv_12X_V2_Chr3_6361577
Vv_12X_V2_Chr7_6237256
Vv_12X_V2_Chr11_494633
Vv_12X_V2_Chr15_14977675
Vv_12X_V2_Chr18_29355413
Vv_12X_V2_Chr13_27161617
Vv_12X_V2_Chr13_3569123
Vv_12X_V2_Chr7_19517011
Vv_12X_V2_Chr10_11726790
Vv_12X_V2_Chr10_12567179
Vv_12X_V2_Chr5_20747888
Vv_12X_V2_Chr7_11417555
Vv_12X_V2_Chr19_24446798
Vv_12X_V2_Chr8_1498050
Vv_12X_V2_Chr10_18878058

## Sheet: Spot G
SNP list
Vv_12X_V2_Chr1_2793596
Vv_12X_V2_Chr1_1813511
Vv_12X_V2_Chr4_4146339
Vv_12X_V2_Chr14_25490222
Vv_12X_V2_Chr14_20838684
Vv_12X_V2_Chr17_1720990
Vv_12X_V2_Chr1_3451797
Vv_12X_V2_Chr17_1272474
Vv_12X_V2_Chr1_3081200
Vv_12X_V2_Chr7_16914904
Vv_12X_V2_Chr7_21642094
Vv_12X_V2_Chr12_3234049
Vv_12X_V2_Chr14_29264853
Vv_12X_V2_Chr1_3047360
Vv_12X_V2_Chr19_24415933
Vv_12X_V2_Chr7_20963488
Vv_12X_V2_Chr11_19009435
Vv_12X_V2_Chr14_28950013
Vv_12X_V2_Chr1_3145799
Vv_12X_V2_Chr7_20907196
Vv_12X_V2_Chr11_18932579
Vv_12X_V2_Chr14_30022737
Vv_12X_V2_Chr16_940299
Vv_12X_V2_Chr5_4023233
Vv_12X_V2_Chr17_6132542
Vv_12X_V2_Chr10_7124546
Vv_12X_V2_Chr14_21613512
Vv_12X_V2_Chr17_1571851
Vv_12X_V2_Chr17_977873
Vv_12X_V2_Chr16_19820283
Vv_12X_V2_Chr3_2391407
Vv_12X_V2_ChrUn_4805001
Vv_12X_V2_Chr7_16465664
Vv_12X_V2_Chr4_20171356
Vv_12X_V2_Chr7_20121772
Vv_12X_V2_Chr19_6049919
Vv_12X_V2_Chr14_23473498
Vv_12X_V2_Chr16_12255
Vv_12X_V2_Chr16_89417
Vv_12X_V2_Chr19_3921415
Vv_12X_V2_Chr19_847340
Vv_12X_V2_Chr7_26551707
Vv_12X_V2_Chr1_4216628
Vv_12X_V2_Chr5_3882792
Vv_12X_V2_Chr14_24084009
Vv_12X_V2_Chr14_24462301
Vv_12X_V2_Chr1_5371051
Vv_12X_V2_Chr13_7899598
Vv_12X_V2_Chr13_960637
Vv_12X_V2_Chr10_6634462
Vv_12X_V2_Chr4_4684233
Vv_12X_V2_Chr13_699387
Vv_12X_V2_Chr6_19178224
Vv_12X_V2_Chr7_23418396
Vv_12X_V2_Chr13_536636
Vv_12X_V2_Chr17_1328885
Vv_12X_V2_Chr15_14682554
Vv_12X_V2_Chr1_1336961
Vv_12X_V2_Chr2_7317676
Vv_12X_V2_Chr13_568628
Vv_12X_V2_Chr17_6141595
Vv_12X_V2_Chr2_7496951
Vv_12X_V2_Chr18_28664430
Vv_12X_V2_Chr14_30209035
Vv_12X_V2_Chr1_1302400
Vv_12X_V2_Chr14_25199144
Vv_12X_V2_Chr13_5715121
Vv_12X_V2_Chr1_7788229
Vv_12X_V2_Chr1_3939437
Vv_12X_V2_Chr4_1228620
Vv_12X_V2_Chr11_20025463
Vv_12X_V2_Chr2_6402549
Vv_12X_V2_Chr12_22213536
Vv_12X_V2_Chr14_28085029
Vv_12X_V2_Chr6_15740751
Vv_12X_V2_Chr1_5612001
Vv_12X_V2_Chr2_8650747
Vv_12X_V2_Chr2_8339728
Vv_12X_V2_Chr2_6665245
Vv_12X_V2_Chr2_6976752
Vv_12X_V2_Chr4_1516393
Vv_12X_V2_Chr7_16465861
Vv_12X_V2_Chr14_30106431
Vv_12X_V2_Chr18_30924757
Vv_12X_V2_Chr7_23802330
Vv_12X_V2_Chr8_7899262
Vv_12X_V2_Chr5_4199382
Vv_12X_V2_Chr13_6527194
Vv_12X_V2_Chr13_6564367
Vv_12X_V2_Chr2_7919925
Vv_12X_V2_Chr12_5471899
Vv_12X_V2_Chr2_6740240
Vv_12X_V2_Chr12_3019642
Vv_12X_V2_Chr19_9459924
Vv_12X_V2_Chr19_9477071
Vv_12X_V2_Chr8_9797633
Vv_12X_V2_Chr19_10790829
Vv_12X_V2_Chr18_9012586
Vv_12X_V2_Chr19_4122038
Vv_12X_V2_Chr2_7780576
Vv_12X_V2_Chr7_23481016
Vv_12X_V2_Chr14_23650030
Vv_12X_V2_ChrUn_9419418
Vv_12X_V2_Chr1_5183903
Vv_12X_V2_Chr18_5915315
Vv_12X_V2_Chr3_3006386
Vv_12X_V2_Chr18_5876734
Vv_12X_V2_Chr8_4963374
Vv_12X_V2_Chr1_3859748
Vv_12X_V2_Chr18_5815638
Vv_12X_V2_Chr7_23961047
Vv_12X_V2_Chr18_5280694
Vv_12X_V2_Chr9_13533503
Vv_12X_V2_Chr9_13604562
Vv_12X_V2_Chr1_4153036
Vv_12X_V2_Chr9_13601889
Vv_12X_V2_Chr7_24872070
Vv_12X_V2_Chr5_6207953
Vv_12X_V2_Chr9_4934036
Vv_12X_V2_Chr7_19843345
Vv_12X_V2_Chr12_1500295
Vv_12X_V2_Chr14_26526923
Vv_12X_V2_Chr1_6062580
Vv_12X_V2_Chr7_23860903
Vv_12X_V2_Chr7_27243976
Vv_12X_V2_Chr14_26406395
Vv_12X_V2_Chr5_862831
Vv_12X_V2_Chr18_8013750
Vv_12X_V2_Chr7_27015773
Vv_12X_V2_Chr8_3328580
Vv_12X_V2_Chr7_23058720
Vv_12X_V2_Chr18_24327514
Vv_12X_V2_Chr8_7301803
Vv_12X_V2_Chr18_5949119
Vv_12X_V2_Chr7_22811167
Vv_12X_V2_Chr8_10090606
Vv_12X_V2_Chr14_959477
Vv_12X_V2_Chr18_3892073
Vv_12X_V2_Chr7_24478861
Vv_12X_V2_Chr1_4372397
Vv_12X_V2_Chr9_331259
Vv_12X_V2_Chr9_336480
Vv_12X_V2_Chr8_7480361
Vv_12X_V2_Chr8_3556756
Vv_12X_V2_Chr8_2130482
Vv_12X_V2_Chr18_3994437
Vv_12X_V2_Chr15_16401886
Vv_12X_V2_Chr18_4439077
Vv_12X_V2_ChrUn_4692485
Vv_12X_V2_Chr1_3758788
Vv_12X_V2_Chr18_5646271
Vv_12X_V2_Chr8_4169626
Vv_12X_V2_Chr13_6540956
Vv_12X_V2_Chr18_8239384
Vv_12X_V2_Chr2_7182113
Vv_12X_V2_Chr7_25008851
Vv_12X_V2_Chr8_11969014
Vv_12X_V2_Chr8_7955426
Vv_12X_V2_Chr18_31691532
Vv_12X_V2_Chr18_30353120
Vv_12X_V2_Chr8_11440804
Vv_12X_V2_Chr14_23181054
Vv_12X_V2_Chr9_13578081
Vv_12X_V2_Chr4_20251038
Vv_12X_V2_Chr7_25029658
Vv_12X_V2_Chr1_5060409
Vv_12X_V2_Chr12_8504437
Vv_12X_V2_Chr14_21263463
Vv_12X_V2_Chr15_13221413
Vv_12X_V2_Chr18_7147598
Vv_12X_V2_Chr1_4644161
Vv_12X_V2_Chr10_1429448
Vv_12X_V2_Chr15_15813590
Vv_12X_V2_Chr13_28788046
Vv_12X_V2_Chr2_6815781
Vv_12X_V2_Chr3_3365960
Vv_12X_V2_Chr8_13630620
Vv_12X_V2_Chr18_7080579
Vv_12X_V2_Chr7_22998945
Vv_12X_V2_Chr5_5985347
Vv_12X_V2_Chr7_25141158
Vv_12X_V2_Chr8_14569602
Vv_12X_V2_Chr11_17904424
Vv_12X_V2_Chr8_11071548
Vv_12X_V2_Chr2_5927524
Vv_12X_V2_Chr15_15102375
Vv_12X_V2_Chr19_6520036
Vv_12X_V2_Chr1_4436801
Vv_12X_V2_Chr5_5882220
Vv_12X_V2_Chr15_15084714
Vv_12X_V2_Chr19_4995757
Vv_12X_V2_Chr18_8577175
Vv_12X_V2_Chr18_4980015
Vv_12X_V2_Chr8_11896722
Vv_12X_V2_Chr3_4920357
Vv_12X_V2_Chr8_7291011
Vv_12X_V2_Chr18_32836829
Vv_12X_V2_Chr11_3932187
Vv_12X_V2_Chr15_15913449
Vv_12X_V2_Chr16_18322420
Vv_12X_V2_Chr14_21835444
Vv_12X_V2_Chr18_33161166
Vv_12X_V2_Chr8_11615526
Vv_12X_V2_Chr8_415099
Vv_12X_V2_Chr15_16527445
Vv_12X_V2_Chr8_275260
Vv_12X_V2_Chr4_20532359
Vv_12X_V2_Chr1_4526701
Vv_12X_V2_Chr1_799751
Vv_12X_V2_Chr5_146954
Vv_12X_V2_Chr8_7563951
Vv_12X_V2_Chr8_7601016
Vv_12X_V2_Chr8_2254032
Vv_12X_V2_Chr8_2261510
Vv_12X_V2_Chr9_1505283
Vv_12X_V2_Chr13_21336095
Vv_12X_V2_Chr14_759261
Vv_12X_V2_Chr14_26777314
Vv_12X_V2_Chr8_20746592
Vv_12X_V2_Chr13_1966153
Vv_12X_V2_Chr14_1866638
Vv_12X_V2_Chr1_6612179
Vv_12X_V2_Chr8_10739752
Vv_12X_V2_Chr14_25490855
Vv_12X_V2_Chr13_7272133
Vv_12X_V2_Chr8_4705913
Vv_12X_V2_Chr13_1899681
Vv_12X_V2_Chr5_277542
Vv_12X_V2_Chr18_3749154
Vv_12X_V2_Chr8_10929180
Vv_12X_V2_Chr8_1533163
Vv_12X_V2_Chr5_205203
Vv_12X_V2_Chr8_11501241
Vv_12X_V2_Chr13_2389487
Vv_12X_V2_Chr2_7089109
Vv_12X_V2_Chr7_26072631
Vv_12X_V2_Chr6_19143505
Vv_12X_V2_Chr16_21195046
Vv_12X_V2_Chr7_24199804
Vv_12X_V2_Chr7_26153429
Vv_12X_V2_Chr5_489271
Vv_12X_V2_Chr1_3654499
Vv_12X_V2_Chr19_560485
Vv_12X_V2_Chr8_10422360
Vv_12X_V2_Chr6_15943265
Vv_12X_V2_Chr8_11350976
Vv_12X_V2_Chr18_6487637
Vv_12X_V2_Chr19_9149189
Vv_12X_V2_Chr1_4576447
Vv_12X_V2_Chr17_2154791
Vv_12X_V2_Chr7_24337589
Vv_12X_V2_Chr16_18339310
Vv_12X_V2_Chr8_5886958
Vv_12X_V2_Chr8_2436903
Vv_12X_V2_Chr18_6812296
Vv_12X_V2_Chr15_14902702
Vv_12X_V2_Chr15_15268160
Vv_12X_V2_Chr13_2364175
Vv_12X_V2_Chr1_4613154
Vv_12X_V2_Chr5_1093005
Vv_12X_V2_Chr5_806224
Vv_12X_V2_Chr9_20056555
Vv_12X_V2_Chr9_7465461
Vv_12X_V2_Chr13_2230162
Vv_12X_V2_Chr8_5675057
Vv_12X_V2_Chr10_13722711
Vv_12X_V2_Chr12_2908875
Vv_12X_V2_Chr18_6320708
Vv_12X_V2_Chr18_7791501
Vv_12X_V2_Chr17_3558598
Vv_12X_V2_Chr16_390838
Vv_12X_V2_Chr5_114807
Vv_12X_V2_Chr18_8847799
Vv_12X_V2_Chr14_30206391
Vv_12X_V2_Chr16_844659
Vv_12X_V2_Chr18_29087772
Vv_12X_V2_Chr7_8806858
Vv_12X_V2_Chr5_67498
Vv_12X_V2_Chr13_2616798
Vv_12X_V2_Chr13_2622072
Vv_12X_V2_Chr14_22575546
Vv_12X_V2_Chr14_1372121
Vv_12X_V2_Chr1_3973232
Vv_12X_V2_Chr19_9811611
Vv_12X_V2_Chr1_5368886
Vv_12X_V2_Chr4_1619627
Vv_12X_V2_Chr1_7518054
Vv_12X_V2_Chr12_24095699
Vv_12X_V2_Chr7_25699220
Vv_12X_V2_Chr4_2047733
Vv_12X_V2_Chr12_12913034
Vv_12X_V2_Chr8_199179
Vv_12X_V2_Chr3_78057
Vv_12X_V2_Chr14_22911368
Vv_12X_V2_Chr8_1099562
Vv_12X_V2_Chr10_14697874
Vv_12X_V2_Chr14_22575810
Vv_12X_V2_Chr13_1747781
Vv_12X_V2_Chr18_7913760
Vv_12X_V2_Chr5_1261490
Vv_12X_V2_Chr17_1570756
Vv_12X_V2_Chr11_10007930
Vv_12X_V2_Chr5_946077
Vv_12X_V2_Chr8_10887251
Vv_12X_V2_Chr13_6817767
Vv_12X_V2_Chr14_21028681
Vv_12X_V2_Chr13_6858751
Vv_12X_V2_Chr19_1056255
Vv_12X_V2_Chr8_1714917
Vv_12X_V2_Chr13_504957
Vv_12X_V2_Chr8_5433883
Vv_12X_V2_Chr17_9304193
Vv_12X_V2_Chr14_21632108
Vv_12X_V2_Chr7_7277647
Vv_12X_V2_Chr17_5340858
Vv_12X_V2_Chr13_8712480
Vv_12X_V2_Chr5_37813
Vv_12X_V2_Chr5_473
Vv_12X_V2_Chr11_12466183
Vv_12X_V2_Chr14_21633763
Vv_12X_V2_Chr18_2682028
Vv_12X_V2_Chr6_15740552
Vv_12X_V2_Chr14_21666228
Vv_12X_V2_Chr4_1554984
Vv_12X_V2_Chr12_5564626
Vv_12X_V2_Chr8_6008035
Vv_12X_V2_Chr11_18800328
Vv_12X_V2_Chr5_1279404
Vv_12X_V2_Chr18_2853425
Vv_12X_V2_Chr13_2230616
Vv_12X_V2_ChrUn_16878196

## Sheet: Spot H
SNP list
Vv_12X_V2_Chr18_6213083
Vv_12X_V2_Chr13_5209378
Vv_12X_V2_Chr1_1870587
Vv_12X_V2_ChrUn_12190931
Vv_12X_V2_Chr1_380881
Vv_12X_V2_Chr18_7479454
Vv_12X_V2_Chr7_16097847
Vv_12X_V2_ChrUn_6931578
Vv_12X_V2_Chr1_1458632
Vv_12X_V2_Chr7_21082755
Vv_12X_V2_Chr12_15356123
Vv_12X_V2_Chr7_26652708
Vv_12X_V2_Chr11_2059019
Vv_12X_V2_Chr12_19036784
Vv_12X_V2_Chr13_27980045
Vv_12X_V2_Chr5_3599838
Vv_12X_V2_Chr5_4522180
Vv_12X_V2_Chr7_10379254
Vv_12X_V2_Chr18_19489886
Vv_12X_V2_Chr13_4997411
Vv_12X_V2_Chr11_3286618
Vv_12X_V2_Chr19_10548231
Vv_12X_V2_Chr11_868728
Vv_12X_V2_Chr13_26981267
Vv_12X_V2_Chr18_10444674
Vv_12X_V2_Chr13_4768465
Vv_12X_V2_Chr18_5813090
Vv_12X_V2_Chr12_2085828
Vv_12X_V2_Chr12_16193203
Vv_12X_V2_Chr12_4247611
Vv_12X_V2_ChrUn_5620239
Vv_12X_V2_Chr5_2668951
Vv_12X_V2_Chr7_7040054
Vv_12X_V2_Chr3_20549274
Vv_12X_V2_Chr3_20618703
Vv_12X_V2_Chr3_20639769
Vv_12X_V2_Chr7_6983123
Vv_12X_V2_Chr13_28933837
Vv_12X_V2_Chr18_5621032
Vv_12X_V2_Chr3_20490981
Vv_12X_V2_Chr18_13087022
Vv_12X_V2_Chr7_19102587
Vv_12X_V2_Chr18_20334750
Vv_12X_V2_Chr5_1579320
Vv_12X_V2_Chr3_20441928
Vv_12X_V2_ChrUn_13370226
Vv_12X_V2_ChrUn_3497733
Vv_12X_V2_Chr7_22893611
Vv_12X_V2_Chr14_24462687
Vv_12X_V2_Chr12_5410831
Vv_12X_V2_Chr11_803190
Vv_12X_V2_Chr15_13445497
Vv_12X_V2_Chr19_7697009
Vv_12X_V2_Chr5_2733
Vv_12X_V2_Chr5_3179851
Vv_12X_V2_Chr18_7579387
Vv_12X_V2_Chr3_20588901
Vv_12X_V2_Chr7_18010692
Vv_12X_V2_Chr7_17356354
Vv_12X_V2_ChrUn_17482798
Vv_12X_V2_Chr8_11210165
Vv_12X_V2_Chr18_23207295
Vv_12X_V2_Chr7_14779192
Vv_12X_V2_Chr7_14800045
Vv_12X_V2_Chr7_14810270
Vv_12X_V2_Chr7_14817978
Vv_12X_V2_Chr5_3707334
Vv_12X_V2_ChrUn_3293070
Vv_12X_V2_ChrUn_7852719
Vv_12X_V2_ChrUn_7861444
Vv_12X_V2_Chr13_2795530
Vv_12X_V2_Chr7_24762902
Vv_12X_V2_Chr5_4163154
Vv_12X_V2_Chr7_14865936
Vv_12X_V2_Chr7_16484216
Vv_12X_V2_Chr13_1152496
Vv_12X_V2_Chr11_9916154
Vv_12X_V2_ChrUn_16436582
Vv_12X_V2_Chr7_19017235
Vv_12X_V2_Chr13_5388432
Vv_12X_V2_Chr7_26120483
Vv_12X_V2_Chr11_12376473
Vv_12X_V2_Chr3_18217281
Vv_12X_V2_ChrUn_3400234
Vv_12X_V2_Chr6_18463705
Vv_12X_V2_Chr14_26439468
Vv_12X_V2_Chr15_13173487
Vv_12X_V2_Chr14_25231879
Vv_12X_V2_Chr7_21820730
Vv_12X_V2_Chr3_14847684
Vv_12X_V2_Chr1_3147694
Vv_12X_V2_Chr13_4406630
Vv_12X_V2_ChrUn_19642647
Vv_12X_V2_Chr3_11064880
Vv_12X_V2_Chr5_890170
Vv_12X_V2_Chr7_19517766
Vv_12X_V2_Chr7_7812906
Vv_12X_V2_Chr7_21509863
Vv_12X_V2_Chr1_373564
Vv_12X_V2_Chr3_14861844
Vv_12X_V2_Chr7_14748262
Vv_12X_V2_Chr8_11249063
Vv_12X_V2_Chr7_15995245
Vv_12X_V2_Chr13_6464215
Vv_12X_V2_Chr18_5380656
Vv_12X_V2_Chr18_5413973
Vv_12X_V2_Chr16_19634556
Vv_12X_V2_Chr18_5448107
Vv_12X_V2_Chr11_13320522
Vv_12X_V2_Chr11_13456019
Vv_12X_V2_Chr11_13555653
Vv_12X_V2_Chr1_1482338
Vv_12X_V2_ChrUn_13572100
Vv_12X_V2_Chr12_6821753
Vv_12X_V2_Chr7_19490923
Vv_12X_V2_Chr11_1887956
Vv_12X_V2_Chr8_9441661
Vv_12X_V2_Chr14_2786953
Vv_12X_V2_Chr8_7816157
Vv_12X_V2_ChrUn_11132619
Vv_12X_V2_Chr14_25603861
Vv_12X_V2_Chr14_29549244
Vv_12X_V2_Chr7_21449734
Vv_12X_V2_Chr12_18344810
Vv_12X_V2_Chr1_2992477
Vv_12X_V2_Chr18_7633052
Vv_12X_V2_ChrUn_3174780
Vv_12X_V2_Chr18_13043291
Vv_12X_V2_Chr13_27654626
Vv_12X_V2_Chr3_8827121
Vv_12X_V2_Chr7_21368203
Vv_12X_V2_Chr7_13970998
Vv_12X_V2_Chr7_17757930
Vv_12X_V2_Chr13_26381513
Vv_12X_V2_ChrUn_11119713
Vv_12X_V2_Chr7_20320533
Vv_12X_V2_Chr7_18754660
Vv_12X_V2_Chr19_8511703
Vv_12X_V2_Chr7_20322226
Vv_12X_V2_Chr12_18382646
Vv_12X_V2_Chr19_10618736
Vv_12X_V2_Chr3_14401896
Vv_12X_V2_Chr7_19257118
Vv_12X_V2_Chr3_14445175
Vv_12X_V2_Chr7_19081116
Vv_12X_V2_Chr18_1160042
Vv_12X_V2_Chr18_5579873
Vv_12X_V2_Chr7_21306845
Vv_12X_V2_Chr16_17296399
Vv_12X_V2_Chr18_8846770
Vv_12X_V2_Chr5_2217995
Vv_12X_V2_Chr5_2277379
Vv_12X_V2_Chr5_2300500
Vv_12X_V2_Chr16_19394664
Vv_12X_V2_Chr10_15372942
Vv_12X_V2_Chr5_2758798
Vv_12X_V2_Chr3_14620718
Vv_12X_V2_Chr7_18960144
Vv_12X_V2_Chr16_1023853
Vv_12X_V2_Chr18_7429837
Vv_12X_V2_Chr7_19318327
Vv_12X_V2_Chr18_5505015
Vv_12X_V2_Chr7_19395826
Vv_12X_V2_Chr14_29902517
Vv_12X_V2_Chr11_3624915
Vv_12X_V2_Chr13_5906665
Vv_12X_V2_Chr18_6877739
Vv_12X_V2_Chr7_18303344
Vv_12X_V2_Chr7_21346594
Vv_12X_V2_Chr11_11920329
Vv_12X_V2_Chr11_11939569
Vv_12X_V2_Chr7_16011836
Vv_12X_V2_Chr11_12089611
Vv_12X_V2_Chr3_18627389
Vv_12X_V2_Chr11_3125575
Vv_12X_V2_Chr7_20695266
Vv_12X_V2_Chr10_15467100
Vv_12X_V2_Chr19_3002947
Vv_12X_V2_Chr14_29926887
Vv_12X_V2_Chr12_20411980
Vv_12X_V2_Chr7_19761153
Vv_12X_V2_Chr18_31087801
Vv_12X_V2_Chr3_15194063
Vv_12X_V2_Chr1_1620902
Vv_12X_V2_Chr7_22575784
Vv_12X_V2_Chr5_5952091
Vv_12X_V2_ChrUn_17109952
Vv_12X_V2_Chr7_15769694
Vv_12X_V2_Chr2_81624
Vv_12X_V2_ChrUn_13571593
Vv_12X_V2_Chr14_234981
Vv_12X_V2_Chr14_276198
Vv_12X_V2_Chr3_14803148
Vv_12X_V2_Chr3_14803656
Vv_12X_V2_Chr7_19866979
Vv_12X_V2_Chr14_25001968
Vv_12X_V2_Chr11_15909254
Vv_12X_V2_Chr12_9745464
Vv_12X_V2_ChrUn_20036668
Vv_12X_V2_Chr3_15178501
Vv_12X_V2_Chr13_27917437
Vv_12X_V2_ChrUn_13390324
Vv_12X_V2_ChrUn_17615672
Vv_12X_V2_Chr3_14486344
Vv_12X_V2_Chr5_2217503
Vv_12X_V2_Chr7_14450190
Vv_12X_V2_Chr7_20065785
Vv_12X_V2_Chr1_4507532
Vv_12X_V2_Chr13_1347066
Vv_12X_V2_Chr7_22238362
Vv_12X_V2_Chr7_17969734
Vv_12X_V2_Chr7_20111231
Vv_12X_V2_Chr12_5379161
Vv_12X_V2_Chr12_5381022
Vv_12X_V2_Chr7_19899672
Vv_12X_V2_Chr7_19254839
Vv_12X_V2_Chr7_22711588
Vv_12X_V2_Chr7_22652816
Vv_12X_V2_Chr10_15342720
Vv_12X_V2_Chr19_1306780
Vv_12X_V2_Chr1_20241263
Vv_12X_V2_Chr11_12033682
Vv_12X_V2_Chr11_15923419
Vv_12X_V2_Chr3_15927447
Vv_12X_V2_Chr5_3218317
Vv_12X_V2_Chr18_14305845
Vv_12X_V2_Chr11_1928891
Vv_12X_V2_Chr13_2980409
Vv_12X_V2_Chr8_7239762
Vv_12X_V2_Chr5_4305132
Vv_12X_V2_Chr7_18884431
Vv_12X_V2_Chr7_21466162
Vv_12X_V2_Chr14_24759897
Vv_12X_V2_Chr14_3263881
Vv_12X_V2_Chr7_17317205
Vv_12X_V2_Chr7_17317446
Vv_12X_V2_Chr7_18875352
Vv_12X_V2_Chr7_17197171
Vv_12X_V2_Chr1_3224471
Vv_12X_V2_Chr8_9224446
Vv_12X_V2_Chr7_20339989
Vv_12X_V2_Chr14_21534631
Vv_12X_V2_Chr14_24264569
Vv_12X_V2_Chr14_24291742
Vv_12X_V2_Chr19_16526619
Vv_12X_V2_Chr7_22749088
Vv_12X_V2_Chr14_22371063
Vv_12X_V2_Chr7_22552212
Vv_12X_V2_Chr12_8827486
Vv_12X_V2_Chr18_7646843
Vv_12X_V2_Chr8_993489
Vv_12X_V2_Chr12_19660096
Vv_12X_V2_Chr14_24332171
Vv_12X_V2_Chr13_3816670
Vv_12X_V2_Chr1_164167
Vv_12X_V2_Chr7_21223967
Vv_12X_V2_Chr7_14443872
Vv_12X_V2_Chr11_1548729
Vv_12X_V2_Chr7_14460734
Vv_12X_V2_Chr7_22134358
Vv_12X_V2_Chr18_23886334
Vv_12X_V2_Chr6_14699307
Vv_12X_V2_Chr7_17688664
Vv_12X_V2_Chr12_18421371
Vv_12X_V2_Chr12_5966977
Vv_12X_V2_Chr18_29446441
Vv_12X_V2_Chr7_18371977
Vv_12X_V2_Chr3_9442034
Vv_12X_V2_Chr7_21226600
Vv_12X_V2_Chr7_19761905
Vv_12X_V2_Chr8_17566541
Vv_12X_V2_Chr5_734972
Vv_12X_V2_Chr7_20281835
Vv_12X_V2_Chr3_9706422
Vv_12X_V2_Chr3_18071053
Vv_12X_V2_Chr7_21926217
Vv_12X_V2_Chr19_7288290
Vv_12X_V2_Chr13_21872740
Vv_12X_V2_Chr6_18237516
Vv_12X_V2_Chr18_31156327
Vv_12X_V2_Chr3_14992632
Vv_12X_V2_Chr7_22730975
Vv_12X_V2_Chr3_15003406
Vv_12X_V2_Chr7_15809275
Vv_12X_V2_Chr14_24654531
Vv_12X_V2_ChrUn_16643682
Vv_12X_V2_Chr1_3687262
Vv_12X_V2_Chr7_19314394
Vv_12X_V2_Chr7_20502925
Vv_12X_V2_Chr7_20508053
Vv_12X_V2_Chr1_53639
Vv_12X_V2_Chr18_4279998
Vv_12X_V2_Chr3_14987343
Vv_12X_V2_Chr7_21602113
Vv_12X_V2_Chr19_5491595
Vv_12X_V2_Chr13_2850903
Vv_12X_V2_Chr16_13499538
Vv_12X_V2_ChrUn_20222909
Vv_12X_V2_Chr3_14920502
Vv_12X_V2_Chr7_20473269
Vv_12X_V2_Chr7_16913943
Vv_12X_V2_Chr12_20409995
Vv_12X_V2_Chr14_26995525
Vv_12X_V2_Chr16_19442329
Vv_12X_V2_Chr13_2753686
Vv_12X_V2_Chr4_7707960
Vv_12X_V2_Chr7_17207510
Vv_12X_V2_Chr9_74040
Vv_12X_V2_Chr7_20443469
Vv_12X_V2_Chr7_18810763
Vv_12X_V2_Chr14_26978668
Vv_12X_V2_Chr18_8046301
Vv_12X_V2_Chr13_1284772
Vv_12X_V2_Chr14_29438730
Vv_12X_V2_Chr14_29833390
Vv_12X_V2_Chr14_29838718
Vv_12X_V2_Chr14_27047173
Vv_12X_V2_Chr18_9848159
Vv_12X_V2_Chr12_4151390
Vv_12X_V2_Chr13_3436383
Vv_12X_V2_Chr10_20464324
Vv_12X_V2_Chr3_15912347
Vv_12X_V2_Chr19_9499158
Vv_12X_V2_Chr5_8051859
Vv_12X_V2_Chr7_24375482
Vv_12X_V2_Chr7_10927597
Vv_12X_V2_Chr10_2943551
Vv_12X_V2_Chr16_22662635
Vv_12X_V2_Chr5_5638179
Vv_12X_V2_ChrUn_5663851
Vv_12X_V2_Chr18_20426810
Vv_12X_V2_Chr7_20551898
Vv_12X_V2_Chr10_10251224
Vv_12X_V2_Chr14_25632777
Vv_12X_V2_Chr1_12474824
Vv_12X_V2_Chr7_17759109
Vv_12X_V2_Chr13_5647111
Vv_12X_V2_Chr6_20402187
Vv_12X_V2_Chr10_4819891
Vv_12X_V2_Chr16_8023746
Vv_12X_V2_Chr18_20669008
Vv_12X_V2_Chr18_1009930
Vv_12X_V2_Chr6_20254305
Vv_12X_V2_Chr7_19306517
Vv_12X_V2_Chr6_14661413
Vv_12X_V2_Chr7_18055608
Vv_12X_V2_ChrUn_11279195
Vv_12X_V2_Chr18_17349319
Vv_12X_V2_Chr7_18960019
Vv_12X_V2_Chr1_799033
Vv_12X_V2_Chr7_21515664
Vv_12X_V2_ChrUn_13579237
Vv_12X_V2_Chr7_22450785
Vv_12X_V2_ChrUn_20400599
Vv_12X_V2_Chr6_15633164
Vv_12X_V2_Chr11_963022
Vv_12X_V2_Chr7_24520089
Vv_12X_V2_ChrUn_16633630
Vv_12X_V2_ChrUn_16633824
Vv_12X_V2_ChrUn_19619461
Vv_12X_V2_ChrUn_19623836
Vv_12X_V2_Chr7_19842414
Vv_12X_V2_Chr7_19001591
Vv_12X_V2_Chr8_1772034
Vv_12X_V2_Chr7_21515722
Vv_12X_V2_Chr1_658493
Vv_12X_V2_Chr7_8492507
Vv_12X_V2_Chr7_19762724
Vv_12X_V2_Chr12_2305829
Vv_12X_V2_Chr5_3991490
Vv_12X_V2_Chr18_10965952
Vv_12X_V2_Chr7_17772974
Vv_12X_V2_Chr7_17783928
Vv_12X_V2_Chr7_21290371
Vv_12X_V2_Chr6_18893299
Vv_12X_V2_Chr9_569282
Vv_12X_V2_Chr19_23992487
Vv_12X_V2_Chr7_20577528
Vv_12X_V2_Chr11_17088817
Vv_12X_V2_Chr11_17089176
Vv_12X_V2_Chr7_22779049
Vv_12X_V2_Chr19_24182219
Vv_12X_V2_Chr6_21569845
Vv_12X_V2_Chr14_152994
Vv_12X_V2_Chr12_23850512
Vv_12X_V2_Chr7_19038323
Vv_12X_V2_Chr7_18780922
Vv_12X_V2_Chr7_18781109
Vv_12X_V2_Chr5_3425645
Vv_12X_V2_Chr13_18650051
Vv_12X_V2_Chr7_19376716
Vv_12X_V2_Chr7_22516561
Vv_12X_V2_Chr11_4763607
Vv_12X_V2_Chr7_19970552
Vv_12X_V2_Chr6_20000447
Vv_12X_V2_Chr19_24542101
Vv_12X_V2_Chr7_18973085
Vv_12X_V2_Chr19_19580560
Vv_12X_V2_Chr18_3312313
Vv_12X_V2_Chr1_728704
Vv_12X_V2_Chr15_18331965
Vv_12X_V2_Chr7_22100263
Vv_12X_V2_Chr7_17378970
Vv_12X_V2_Chr18_11010633
Vv_12X_V2_Chr7_22072479
Vv_12X_V2_Chr12_739916
Vv_12X_V2_Chr6_21268888
Vv_12X_V2_Chr12_18996920
Vv_12X_V2_Chr13_4609221
Vv_12X_V2_Chr6_327200
Vv_12X_V2_Chr7_14305106
Vv_12X_V2_Chr7_14306114
Vv_12X_V2_Chr7_19111418
Vv_12X_V2_Chr7_20035177
Vv_12X_V2_Chr7_21246956
Vv_12X_V2_Chr11_11302744
Vv_12X_V2_Chr1_1163551
Vv_12X_V2_ChrUn_18693063
Vv_12X_V2_ChrUn_18693570
Vv_12X_V2_Chr1_2511205
Vv_12X_V2_Chr7_26768530
Vv_12X_V2_Chr18_12746053
Vv_12X_V2_Chr12_7392671
Vv_12X_V2_ChrUn_16644276
Vv_12X_V2_Chr1_1164056
Vv_12X_V2_Chr1_5829143
Vv_12X_V2_Chr6_18978991
Vv_12X_V2_Chr12_8177569
Vv_12X_V2_Chr17_258133
Vv_12X_V2_Chr3_18075118

## Sheet: Spot I
SNP list
Vv_12X_V2_Chr7_7331233
Vv_12X_V2_Chr17_8200884
Vv_12X_V2_Chr17_8565086
Vv_12X_V2_Chr16_5804125
Vv_12X_V2_Chr1_4450776
Vv_12X_V2_Chr1_2685592
Vv_12X_V2_Chr3_3479237
Vv_12X_V2_Chr12_23768533
Vv_12X_V2_Chr12_23771113
Vv_12X_V2_Chr3_7521147
Vv_12X_V2_Chr12_21070578
Vv_12X_V2_Chr3_14536651
Vv_12X_V2_Chr16_7758132
Vv_12X_V2_Chr16_7782213
Vv_12X_V2_Chr17_14888687
Vv_12X_V2_Chr17_14979961
Vv_12X_V2_Chr17_15040733
Vv_12X_V2_Chr7_2558676
Vv_12X_V2_Chr16_19431415
Vv_12X_V2_Chr3_4319504
Vv_12X_V2_Chr1_301596
Vv_12X_V2_Chr17_9425203
Vv_12X_V2_Chr3_2570558
Vv_12X_V2_Chr7_17378339
Vv_12X_V2_Chr3_3570648
Vv_12X_V2_Chr3_2500597
Vv_12X_V2_Chr3_7129347
Vv_12X_V2_Chr7_9933720
Vv_12X_V2_Chr3_7236898
Vv_12X_V2_Chr3_6764550
Vv_12X_V2_Chr3_3469758
Vv_12X_V2_Chr3_19309368
Vv_12X_V2_Chr7_1916699
Vv_12X_V2_Chr3_3567413
Vv_12X_V2_Chr7_8338253
Vv_12X_V2_Chr7_8356614
Vv_12X_V2_Chr7_8327033
Vv_12X_V2_Chr3_2582243
Vv_12X_V2_Chr16_3136511
Vv_12X_V2_Chr3_2823198
Vv_12X_V2_Chr3_6567365
Vv_12X_V2_Chr3_7472539
Vv_12X_V2_Chr3_2771077
Vv_12X_V2_Chr16_21079308
Vv_12X_V2_Chr3_7344716
Vv_12X_V2_Chr3_7356750
Vv_12X_V2_Chr3_6573568
Vv_12X_V2_Chr3_6590909
Vv_12X_V2_Chr3_2725982
Vv_12X_V2_Chr7_4223650
Vv_12X_V2_Chr7_18317107
Vv_12X_V2_Chr3_3191016
Vv_12X_V2_Chr16_1304819
Vv_12X_V2_Chr16_7652257
Vv_12X_V2_Chr17_10867788
Vv_12X_V2_Chr19_16507997
Vv_12X_V2_Chr3_8257244
Vv_12X_V2_Chr17_11073538
Vv_12X_V2_Chr16_19335680
Vv_12X_V2_Chr3_7564141
Vv_12X_V2_Chr3_2607749
Vv_12X_V2_Chr10_8585271
Vv_12X_V2_Chr19_2463271
Vv_12X_V2_Chr18_13774577
Vv_12X_V2_Chr12_8765951
Vv_12X_V2_Chr17_15019031
Vv_12X_V2_Chr7_4571597
Vv_12X_V2_Chr16_7991617
Vv_12X_V2_Chr19_1651250
Vv_12X_V2_Chr16_7990306
Vv_12X_V2_Chr17_8601037
Vv_12X_V2_Chr7_7013710
Vv_12X_V2_Chr18_4747503
Vv_12X_V2_Chr3_4924495
Vv_12X_V2_Chr3_5854207
Vv_12X_V2_Chr16_1183080
Vv_12X_V2_Chr3_3736246
Vv_12X_V2_Chr17_11147644
Vv_12X_V2_Chr19_5342450
Vv_12X_V2_Chr3_10916453
Vv_12X_V2_Chr16_15616758
Vv_12X_V2_Chr17_10463095
Vv_12X_V2_Chr3_3921551
Vv_12X_V2_Chr16_15710162
Vv_12X_V2_Chr7_2414094
Vv_12X_V2_Chr17_10254943
Vv_12X_V2_Chr3_2394412
Vv_12X_V2_Chr19_2278570
Vv_12X_V2_Chr7_4951145
Vv_12X_V2_Chr19_4965880
Vv_12X_V2_Chr17_8180345
Vv_12X_V2_Chr3_2159367
Vv_12X_V2_Chr7_2623687
Vv_12X_V2_Chr17_16920507
Vv_12X_V2_Chr3_6101000
Vv_12X_V2_Chr16_19521268
Vv_12X_V2_Chr17_11644124
Vv_12X_V2_Chr13_12932236
Vv_12X_V2_Chr13_12936818
Vv_12X_V2_Chr1_3691115
Vv_12X_V2_Chr3_2687664
Vv_12X_V2_Chr3_5942463
Vv_12X_V2_Chr14_1191980
Vv_12X_V2_Chr16_3170243
Vv_12X_V2_Chr3_3850392
Vv_12X_V2_Chr3_1575451
Vv_12X_V2_Chr17_17029644
Vv_12X_V2_Chr3_4955760
Vv_12X_V2_Chr16_1331589
Vv_12X_V2_Chr16_4785435
Vv_12X_V2_Chr15_8305590
Vv_12X_V2_Chr7_2035081
Vv_12X_V2_Chr16_4886988
Vv_12X_V2_Chr3_2897518
Vv_12X_V2_Chr17_10928458
Vv_12X_V2_Chr12_6088465
Vv_12X_V2_Chr7_4848731
Vv_12X_V2_Chr8_16732624
Vv_12X_V2_Chr17_11600423
Vv_12X_V2_Chr3_6232647
Vv_12X_V2_Chr19_5869232
Vv_12X_V2_Chr3_4159960
Vv_12X_V2_Chr19_7362774
Vv_12X_V2_Chr7_3528709
Vv_12X_V2_Chr7_2578488
Vv_12X_V2_Chr8_11296843
Vv_12X_V2_Chr3_4172970
Vv_12X_V2_Chr3_3553205
Vv_12X_V2_Chr3_3873263
Vv_12X_V2_Chr12_9751504
Vv_12X_V2_Chr7_2345917
Vv_12X_V2_Chr16_16509486
Vv_12X_V2_Chr17_13817438
Vv_12X_V2_Chr7_8248691
Vv_12X_V2_Chr7_8269672
Vv_12X_V2_Chr16_2987187
Vv_12X_V2_Chr17_13830873
Vv_12X_V2_Chr17_13836749
Vv_12X_V2_Chr19_20164584
Vv_12X_V2_Chr3_5113013
Vv_12X_V2_Chr7_556163
Vv_12X_V2_Chr18_3476655
Vv_12X_V2_Chr16_2962096
Vv_12X_V2_Chr13_16228383
Vv_12X_V2_Chr3_18654295
Vv_12X_V2_Chr17_11268816
Vv_12X_V2_Chr3_4213834
Vv_12X_V2_Chr8_17709360
Vv_12X_V2_Chr17_16093228
Vv_12X_V2_Chr9_667059
Vv_12X_V2_Chr17_10823666
Vv_12X_V2_Chr16_4963692
Vv_12X_V2_Chr3_5322288
Vv_12X_V2_Chr3_5336000
Vv_12X_V2_Chr3_3162239
Vv_12X_V2_Chr16_16055892
Vv_12X_V2_Chr18_5605860
Vv_12X_V2_Chr17_12181754
Vv_12X_V2_Chr17_12218122
Vv_12X_V2_Chr17_12254031
Vv_12X_V2_Chr10_18506508
Vv_12X_V2_Chr7_5013404
Vv_12X_V2_Chr18_5516156
Vv_12X_V2_Chr16_919008
Vv_12X_V2_Chr16_953105
Vv_12X_V2_Chr16_16303362
Vv_12X_V2_Chr7_5044801
Vv_12X_V2_Chr17_12230821
Vv_12X_V2_Chr17_15826735
Vv_12X_V2_Chr19_20049002
Vv_12X_V2_Chr6_12736475
Vv_12X_V2_Chr3_20424466
Vv_12X_V2_Chr3_7321251
Vv_12X_V2_Chr3_7321451
Vv_12X_V2_Chr3_7077998
Vv_12X_V2_Chr7_10303733
Vv_12X_V2_Chr18_4014170
Vv_12X_V2_Chr18_5621272
Vv_12X_V2_Chr3_6117585
Vv_12X_V2_Chr16_2571238
Vv_12X_V2_Chr17_9084344
Vv_12X_V2_Chr3_3170380
Vv_12X_V2_Chr3_5617081
Vv_12X_V2_Chr16_9756163
Vv_12X_V2_Chr16_9763335
Vv_12X_V2_Chr1_7432598
Vv_12X_V2_Chr1_7443490
Vv_12X_V2_Chr3_6020386
Vv_12X_V2_Chr1_7405073
Vv_12X_V2_Chr19_1859983
Vv_12X_V2_Chr1_7342660
Vv_12X_V2_Chr1_7251013
Vv_12X_V2_Chr3_5907991
Vv_12X_V2_Chr4_1299324
Vv_12X_V2_Chr15_6830103
Vv_12X_V2_Chr15_6835557
Vv_12X_V2_Chr15_6961397
Vv_12X_V2_Chr7_10791596
Vv_12X_V2_Chr16_1803402
Vv_12X_V2_Chr3_5023752
Vv_12X_V2_Chr5_2177261
Vv_12X_V2_Chr4_680574
Vv_12X_V2_Chr3_6551533
Vv_12X_V2_Chr12_23625214
Vv_12X_V2_Chr12_23630794
Vv_12X_V2_Chr16_13617762
Vv_12X_V2_Chr12_23604470
Vv_12X_V2_Chr13_2165657
Vv_12X_V2_Chr7_8455224
Vv_12X_V2_Chr3_3425695
Vv_12X_V2_Chr17_13607527
Vv_12X_V2_Chr19_2129005
Vv_12X_V2_Chr10_22644010
Vv_12X_V2_Chr13_9252089
Vv_12X_V2_Chr7_179071
Vv_12X_V2_Chr16_5285377
Vv_12X_V2_Chr17_10956202
Vv_12X_V2_Chr8_18125238
Vv_12X_V2_Chr1_6982438
Vv_12X_V2_Chr3_4238176
Vv_12X_V2_Chr3_3400592
Vv_12X_V2_Chr1_6994761
Vv_12X_V2_Chr12_2020210
Vv_12X_V2_Chr16_1182689
Vv_12X_V2_Chr11_427464
Vv_12X_V2_Chr16_247768
Vv_12X_V2_Chr7_1721406
Vv_12X_V2_Chr3_5299189
Vv_12X_V2_Chr16_17718077
Vv_12X_V2_Chr16_2824020
Vv_12X_V2_Chr3_3976586
Vv_12X_V2_Chr19_2036584
Vv_12X_V2_Chr13_1024672
Vv_12X_V2_Chr7_10910468
Vv_12X_V2_Chr5_10955721
Vv_12X_V2_Chr8_22151071
Vv_12X_V2_Chr1_13450366
Vv_12X_V2_Chr15_19162405
Vv_12X_V2_Chr5_4865007
Vv_12X_V2_Chr18_29256319
Vv_12X_V2_Chr3_6787047
Vv_12X_V2_Chr7_5127386
Vv_12X_V2_Chr8_17676024
Vv_12X_V2_Chr14_25735396
Vv_12X_V2_Chr16_2599165
Vv_12X_V2_Chr17_13861503
Vv_12X_V2_Chr8_3071450
Vv_12X_V2_Chr3_5585253
Vv_12X_V2_Chr6_21585286
Vv_12X_V2_Chr3_7295874
Vv_12X_V2_Chr3_4973790
Vv_12X_V2_Chr16_9697608
Vv_12X_V2_Chr3_6216902
Vv_12X_V2_Chr16_2959527
Vv_12X_V2_Chr7_2447238
Vv_12X_V2_Chr3_3523404
Vv_12X_V2_Chr10_11756670
Vv_12X_V2_Chr13_5027233

## Sheet: Spot J
SNP list
Vv_12X_V2_Chr14_21229604
Vv_12X_V2_Chr7_3009987
Vv_12X_V2_Chr7_17887017
Vv_12X_V2_Chr10_7252029
Vv_12X_V2_Chr17_11402184
Vv_12X_V2_Chr18_4678440
Vv_12X_V2_Chr18_4115449
Vv_12X_V2_Chr18_5007474
Vv_12X_V2_Chr5_14958833
Vv_12X_V2_Chr18_22684563
Vv_12X_V2_Chr10_7153483
Vv_12X_V2_Chr7_17847648
Vv_12X_V2_Chr7_12452219
Vv_12X_V2_Chr17_12095970
Vv_12X_V2_Chr1_1449213
Vv_12X_V2_Chr18_17499978
Vv_12X_V2_Chr18_17462041
Vv_12X_V2_Chr9_1412186
Vv_12X_V2_Chr6_1163800
Vv_12X_V2_Chr18_3215751
Vv_12X_V2_Chr7_12379861
Vv_12X_V2_Chr9_1141507
Vv_12X_V2_Chr18_4886909
Vv_12X_V2_Chr9_1263841
Vv_12X_V2_Chr9_1202944
Vv_12X_V2_Chr10_7595655
Vv_12X_V2_Chr18_3778464
Vv_12X_V2_Chr12_4345740
Vv_12X_V2_Chr15_18761798
Vv_12X_V2_Chr15_18774361
Vv_12X_V2_Chr18_8245578
Vv_12X_V2_Chr13_341202
Vv_12X_V2_Chr12_22372988
Vv_12X_V2_Chr8_8078296
Vv_12X_V2_Chr8_7852401
Vv_12X_V2_Chr18_451119
Vv_12X_V2_Chr13_1110278
Vv_12X_V2_Chr16_1772272
Vv_12X_V2_Chr13_864538
Vv_12X_V2_Chr16_17250412
Vv_12X_V2_Chr9_4334077
Vv_12X_V2_Chr7_17074694
Vv_12X_V2_Chr7_17077708
Vv_12X_V2_Chr9_159487
Vv_12X_V2_Chr9_170701
Vv_12X_V2_Chr9_190275
Vv_12X_V2_Chr18_8109782
Vv_12X_V2_Chr1_23840086
Vv_12X_V2_Chr9_1650719
Vv_12X_V2_Chr9_1152245
Vv_12X_V2_Chr14_20980202
Vv_12X_V2_Chr8_21909534
Vv_12X_V2_Chr9_911327
Vv_12X_V2_Chr18_4814314
Vv_12X_V2_Chr9_698482
Vv_12X_V2_Chr17_7371072
Vv_12X_V2_Chr9_3643495
Vv_12X_V2_Chr7_17030591
Vv_12X_V2_Chr18_1146767
Vv_12X_V2_Chr18_816244
Vv_12X_V2_Chr9_4156479
Vv_12X_V2_Chr7_4331996
Vv_12X_V2_Chr18_4914679
Vv_12X_V2_Chr7_18760284
Vv_12X_V2_Chr9_1575662
Vv_12X_V2_Chr12_4610268
Vv_12X_V2_Chr9_1965079
Vv_12X_V2_Chr14_19587586
Vv_12X_V2_Chr9_3915365
Vv_12X_V2_Chr14_23323355
Vv_12X_V2_Chr17_7311208
Vv_12X_V2_Chr9_4002966
Vv_12X_V2_Chr16_14044321
Vv_12X_V2_Chr14_18384691
Vv_12X_V2_Chr9_1350629
Vv_12X_V2_Chr17_15045614
Vv_12X_V2_Chr1_10461087
Vv_12X_V2_Chr9_4206848
Vv_12X_V2_Chr9_2440070
Vv_12X_V2_Chr9_3871126
Vv_12X_V2_Chr14_18999008
Vv_12X_V2_Chr14_19085083
Vv_12X_V2_Chr9_716568
Vv_12X_V2_Chr19_3530268
Vv_12X_V2_Chr9_3929089
Vv_12X_V2_Chr1_22300533
Vv_12X_V2_Chr9_2041564
Vv_12X_V2_Chr14_28488111
Vv_12X_V2_Chr4_1868113
Vv_12X_V2_Chr9_1399157
Vv_12X_V2_Chr14_17633038
Vv_12X_V2_Chr7_23132755
Vv_12X_V2_Chr18_30261284
Vv_12X_V2_Chr9_4068963
Vv_12X_V2_Chr9_1540731
Vv_12X_V2_Chr14_20465458
Vv_12X_V2_Chr9_3736561
Vv_12X_V2_Chr9_3823194
Vv_12X_V2_Chr14_18911273
Vv_12X_V2_Chr9_3805281
Vv_12X_V2_Chr9_4017509
Vv_12X_V2_Chr1_3581101
Vv_12X_V2_Chr17_1475092
Vv_12X_V2_Chr4_3579466
Vv_12X_V2_Chr16_18450950
Vv_12X_V2_Chr14_9261986
Vv_12X_V2_Chr16_2398048
Vv_12X_V2_Chr1_20098629
Vv_12X_V2_Chr4_24225551
Vv_12X_V2_Chr15_16820799
Vv_12X_V2_Chr9_231520
Vv_12X_V2_Chr18_34516940
Vv_12X_V2_Chr9_4060439
Vv_12X_V2_Chr9_3115478
Vv_12X_V2_Chr16_17147817
Vv_12X_V2_Chr9_4068163
Vv_12X_V2_Chr7_19002549
Vv_12X_V2_Chr9_3415761
Vv_12X_V2_Chr16_22268587
Vv_12X_V2_Chr18_4313893
Vv_12X_V2_Chr9_2448248
Vv_12X_V2_Chr12_23921940
Vv_12X_V2_Chr1_3591346
Vv_12X_V2_Chr14_10640199
Vv_12X_V2_Chr14_10843806
Vv_12X_V2_Chr18_3381571
Vv_12X_V2_Chr14_10784607
Vv_12X_V2_Chr14_8895523
Vv_12X_V2_Chr18_30886532
Vv_12X_V2_Chr19_6536852
Vv_12X_V2_Chr9_3726514
Vv_12X_V2_Chr14_10639946
Vv_12X_V2_Chr8_18899443
Vv_12X_V2_Chr14_20105104
Vv_12X_V2_Chr15_15993767
Vv_12X_V2_Chr1_7362404
Vv_12X_V2_Chr18_29325108
Vv_12X_V2_Chr9_1301105
Vv_12X_V2_Chr17_7225457
Vv_12X_V2_Chr9_281917
Vv_12X_V2_Chr17_7222404
Vv_12X_V2_Chr14_9114734
Vv_12X_V2_Chr14_11850300
Vv_12X_V2_Chr14_11582124
Vv_12X_V2_Chr14_13171773
Vv_12X_V2_Chr14_8321546
Vv_12X_V2_Chr9_1642587
Vv_12X_V2_Chr14_11854317
Vv_12X_V2_Chr17_3194171
Vv_12X_V2_Chr9_2315216
Vv_12X_V2_Chr11_5088655
Vv_12X_V2_Chr14_12696610
Vv_12X_V2_Chr14_20219365
Vv_12X_V2_Chr17_2620688
Vv_12X_V2_Chr18_750761
Vv_12X_V2_Chr18_4095177
Vv_12X_V2_Chr4_1440831
Vv_12X_V2_Chr11_6396095
Vv_12X_V2_Chr14_13229114
Vv_12X_V2_Chr7_2305741
Vv_12X_V2_Chr9_3946011
Vv_12X_V2_Chr9_3771737
Vv_12X_V2_Chr9_2302416
Vv_12X_V2_Chr18_5013792
Vv_12X_V2_Chr13_21357720
Vv_12X_V2_Chr9_590540
Vv_12X_V2_Chr17_329290
Vv_12X_V2_Chr8_19730855
Vv_12X_V2_Chr17_3947
Vv_12X_V2_Chr17_185099
Vv_12X_V2_Chr9_1928915
Vv_12X_V2_Chr14_7776402
Vv_12X_V2_Chr14_7492865
Vv_12X_V2_Chr17_375209
Vv_12X_V2_Chr6_6141654
Vv_12X_V2_Chr9_5787609
Vv_12X_V2_Chr9_3722209
Vv_12X_V2_Chr8_20060342
Vv_12X_V2_Chr17_1491
Vv_12X_V2_Chr9_2473103
Vv_12X_V2_Chr14_6505467
Vv_12X_V2_Chr14_14849764
Vv_12X_V2_Chr2_7412455
Vv_12X_V2_Chr14_14067741
Vv_12X_V2_Chr17_7241543
Vv_12X_V2_Chr2_2005416
Vv_12X_V2_Chr14_13205306
Vv_12X_V2_Chr14_7136442
Vv_12X_V2_Chr14_6301987
Vv_12X_V2_Chr18_2186070
Vv_12X_V2_Chr18_5779010
Vv_12X_V2_Chr14_17784189
Vv_12X_V2_Chr14_19172129
Vv_12X_V2_Chr9_3027635
Vv_12X_V2_Chr17_1223168
Vv_12X_V2_Chr18_5257045
Vv_12X_V2_Chr6_3223205
Vv_12X_V2_Chr18_1413920
Vv_12X_V2_Chr9_1219325
Vv_12X_V2_Chr16_14607543
Vv_12X_V2_Chr14_12531924
Vv_12X_V2_Chr14_6362707
Vv_12X_V2_Chr17_4124209
Vv_12X_V2_Chr9_5230816
Vv_12X_V2_Chr19_9027890
Vv_12X_V2_Chr14_14085672
Vv_12X_V2_Chr9_2010693
Vv_12X_V2_Chr9_4383756
Vv_12X_V2_Chr9_3763630
Vv_12X_V2_Chr16_866206
Vv_12X_V2_Chr14_12792995
Vv_12X_V2_Chr14_16519338
Vv_12X_V2_Chr16_14573674
Vv_12X_V2_Chr9_5755442
Vv_12X_V2_Chr7_762271
Vv_12X_V2_Chr7_3664572

[truncated: 5 more sheets: Spot K, Spot L, Spot M, Spot N, Spot O]
