# Supplementary material for: SOMmelier—Intuitive Visualization of the Topology of Grapevine Genome Landscapes Using Artificial Neural Networks
Source: Genes (Basel). 2020 Jul 17;11(7):817. doi: 10.3390/genes11070817 (PMC7397337; doi:10.3390/genes11070817)
Supplement: Supplementary file 1 [file genes-11-00817-s001.zip › Additional File 3.csv]

MarkerName	MarkerSynonym		TaxonScientificName	ReferenceGenomeName	ReferenceGenomeTaxon	ChromosomeName_12X_V0	Position_12X_V0	ChromosomeName_12X_V2	Position_12X_V2
chr1_53639_C_T	Vv_12X_V2_Chr1_53639		Vitis vinifera subsp. vinifera	PN40024 12X.V2	Autof V. vinifera ssp sativa	1	53639	1	53639
chr1_119067_G_T	Vv_12X_V2_Chr1_119067		Vitis vinifera subsp. vinifera	PN40024 12X.V2	Autof V. vinifera ssp sativa	1	119067	1	119067
chr1_159994_G_T	Vv_12X_V2_Chr1_159994		Vitis vinifera subsp. vinifera	PN40024 12X.V2	Autof V. vinifera ssp sativa	1	159994	1	159994
chr1_164167_C_T	Vv_12X_V2_Chr1_164167		Vitis vinifera subsp. vinifera	PN40024 12X.V2	Autof V. vinifera ssp sativa	1	164167	1	164167
chr1_196881_C_T	Vv_12X_V2_Chr1_196881		Vitis vinifera subsp. vinifera	PN40024 12X.V2	Autof V. vinifera ssp sativa	1	196881	1	196881
chr1_261342_A_G	Vv_12X_V2_Chr1_261342		Vitis vinifera subsp. vinifera	PN40024 12X.V2	Autof V. vinifera ssp sativa	1	261342	1	261342
chr1_301596_A_G	Vv_12X_V2_Chr1_301596		Vitis vinifera subsp. vinifera	PN40024 12X.V2	Autof V. vinifera ssp sativa	1	301596	1	301596
chr1_373564_A_G	Vv_12X_V2_Chr1_373564		Vitis vinifera subsp. vinifera	PN40024 12X.V2	Autof V. vinifera ssp sativa	1	373564	1	373564
chr1_380881_A_G	Vv_12X_V2_Chr1_380881		Vitis vinifera subsp. vinifera	PN40024 12X.V2	Autof V. vinifera ssp sativa	1	380881	1	380881
chr1_404955_C_T	Vv_12X_V2_Chr1_404955		Vitis vinifera subsp. vinifera	PN40024 12X.V2	Autof V. vinifera ssp sativa	1	404955	1	404955
chr1_482242_A_G	Vv_12X_V2_Chr1_482242		Vitis vinifera subsp. vinifera	PN40024 12X.V2	Autof V. vinifera ssp sativa	1	482242	1	482242
chr1_518154_C_T	Vv_12X_V2_Chr1_518154		Vitis vinifera subsp. vinifera	PN40024 12X.V2	Autof V. vinifera ssp sativa	1	518154	1	518154
chr1_542829_A_C	Vv_12X_V2_Chr1_542829		Vitis vinifera subsp. vinifera	PN40024 12X.V2	Autof V. vinifera ssp sativa	1	542829	1	542829
chr1_586987_C_T	Vv_12X_V2_Chr1_586987		Vitis vinifera subsp. vinifera	PN40024 12X.V2	Autof V. vinifera ssp sativa	1	586987	1	586987
chr1_658493_A_G	Vv_12X_V2_Chr1_658493		Vitis vinifera subsp. vinifera	PN40024 12X.V2	Autof V. vinifera ssp sativa	1	658493	1	658493
chr1_690894_G_T	Vv_12X_V2_Chr1_690894		Vitis vinifera subsp. vinifera	PN40024 12X.V2	Autof V. vinifera ssp sativa	1	690894	1	690894
chr1_694816_C_T	Vv_12X_V2_Chr1_694816		Vitis vinifera subsp. vinifera	PN40024 12X.V2	Autof V. vinifera ssp sativa	1	694816	1	694816
chr1_728704_A_G	Vv_12X_V2_Chr1_728704		Vitis vinifera subsp. vinifera	PN40024 12X.V2	Autof V. vinifera ssp sativa	1	728704	1	728704
chr1_765680_C_T	Vv_12X_V2_Chr1_765680		Vitis vinifera subsp. vinifera	PN40024 12X.V2	Autof V. vinifera ssp sativa	1	765680	1	765680
chr1_792517_A_C	Vv_12X_V2_Chr1_792517		Vitis vinifera subsp. vinifera	PN40024 12X.V2	Autof V. vinifera ssp sativa	1	792517	1	792517
chr1_799033_A_C	Vv_12X_V2_Chr1_799033		Vitis vinifera subsp. vinifera	PN40024 12X.V2	Autof V. vinifera ssp sativa	1	799033	1	799033
chr1_799751_C_T	Vv_12X_V2_Chr1_799751		Vitis vinifera subsp. vinifera	PN40024 12X.V2	Autof V. vinifera ssp sativa	1	799751	1	799751
chr1_946801_C_T	Vv_12X_V2_Chr1_946801		Vitis vinifera subsp. vinifera	PN40024 12X.V2	Autof V. vinifera ssp sativa	1	946801	1	946801
chr1_980292_C_T	Vv_12X_V2_Chr1_980292		Vitis vinifera subsp. vinifera	PN40024 12X.V2	Autof V. vinifera ssp sativa	1	980292	1	980292
chr1_996477_A_G	Vv_12X_V2_Chr1_996477		Vitis vinifera subsp. vinifera	PN40024 12X.V2	Autof V. vinifera ssp sativa	1	996477	1	996477
chr1_1087116_A_G	Vv_12X_V2_Chr1_1087116		Vitis vinifera subsp. vinifera	PN40024 12X.V2	Autof V. vinifera ssp sativa	1	1087116	1	1087116
chr1_1163551_A_G	Vv_12X_V2_Chr1_1163551		Vitis vinifera subsp. vinifera	PN40024 12X.V2	Autof V. vinifera ssp sativa	1	1163551	1	1163551
chr1_1164056_G_T	Vv_12X_V2_Chr1_1164056		Vitis vinifera subsp. vinifera	PN40024 12X.V2	Autof V. vinifera ssp sativa	1	1164056	1	1164056
chr1_1173370_G_T	Vv_12X_V2_Chr1_1173370		Vitis vinifera subsp. vinifera	PN40024 12X.V2	Autof V. vinifera ssp sativa	1	1173370	1	1173370
cn_C_T_chr1_1211000	Vv_12X_V2_Chr1_1211000		Vitis vinifera subsp. vinifera	PN40024 12X.V2	Autof V. vinifera ssp sativa	1	1211000	1	1211000
chr1_1222768_G_T	Vv_12X_V2_Chr1_1222768		Vitis vinifera subsp. vinifera	PN40024 12X.V2	Autof V. vinifera ssp sativa	1	1222768	1	1222768
SNP1439_90	Vv_12X_V2_Chr1_1259215		Vitis vinifera subsp. vinifera	PN40024 12X.V2	Autof V. vinifera ssp sativa	1	1259215	1	1259215
chr1_1302400_C_T	Vv_12X_V2_Chr1_1302400		Vitis vinifera subsp. vinifera	PN40024 12X.V2	Autof V. vinifera ssp sativa	1	1302400	1	1302400
chr1_1304398_C_T	Vv_12X_V2_Chr1_1304398		Vitis vinifera subsp. vinifera	PN40024 12X.V2	Autof V. vinifera ssp sativa	1	1304398	1	1304398
chr1_1336961_G_T	Vv_12X_V2_Chr1_1336961		Vitis vinifera subsp. vinifera	PN40024 12X.V2	Autof V. vinifera ssp sativa	1	1336961	1	1336961
chr1_1372222_C_T	Vv_12X_V2_Chr1_1372222		Vitis vinifera subsp. vinifera	PN40024 12X.V2	Autof V. vinifera ssp sativa	1	1372222	1	1372222
chr1_1403770_C_T	Vv_12X_V2_Chr1_1403770		Vitis vinifera subsp. vinifera	PN40024 12X.V2	Autof V. vinifera ssp sativa	1	1403770	1	1403770
chr1_1449213_C_T	Vv_12X_V2_Chr1_1449213		Vitis vinifera subsp. vinifera	PN40024 12X.V2	Autof V. vinifera ssp sativa	1	1449213	1	1449213
chr1_1458632_A_G	Vv_12X_V2_Chr1_1458632		Vitis vinifera subsp. vinifera	PN40024 12X.V2	Autof V. vinifera ssp sativa	1	1458632	1	1458632
chr1_1482338_G_T	Vv_12X_V2_Chr1_1482338		Vitis vinifera subsp. vinifera	PN40024 12X.V2	Autof V. vinifera ssp sativa	1	1482338	1	1482338
chr1_1482634_C_T	Vv_12X_V2_Chr1_1482634		Vitis vinifera subsp. vinifera	PN40024 12X.V2	Autof V. vinifera ssp sativa	1	1482634	1	1482634
chr1_1513844_A_C	Vv_12X_V2_Chr1_1513844		Vitis vinifera subsp. vinifera	PN40024 12X.V2	Autof V. vinifera ssp sativa	1	1513844	1	1513844
chr1_1562688_A_C	Vv_12X_V2_Chr1_1562688		Vitis vinifera subsp. vinifera	PN40024 12X.V2	Autof V. vinifera ssp sativa	1	1562688	1	1562688
SNP229_112	Vv_12X_V2_Chr1_1563978		Vitis vinifera subsp. vinifera	PN40024 12X.V2	Autof V. vinifera ssp sativa	1	1563978	1	1563978
chr1_1583561_A_G	Vv_12X_V2_Chr1_1583561		Vitis vinifera subsp. vinifera	PN40024 12X.V2	Autof V. vinifera ssp sativa	1	1583561	1	1583561
chr1_1620902_C_T	Vv_12X_V2_Chr1_1620902		Vitis vinifera subsp. vinifera	PN40024 12X.V2	Autof V. vinifera ssp sativa	1	1620902	1	1620902
chr1_1695157_A_G	Vv_12X_V2_Chr1_1695157		Vitis vinifera subsp. vinifera	PN40024 12X.V2	Autof V. vinifera ssp sativa	1	1695157	1	1695157
chr1_1764767_A_G	Vv_12X_V2_Chr1_1764767		Vitis vinifera subsp. vinifera	PN40024 12X.V2	Autof V. vinifera ssp sativa	1	1764767	1	1764767
chr1_1813511_A_G	Vv_12X_V2_Chr1_1813511		Vitis vinifera subsp. vinifera	PN40024 12X.V2	Autof V. vinifera ssp sativa	1	1813511	1	1813511
chr1_1836149_A_G	Vv_12X_V2_Chr1_1836149		Vitis vinifera subsp. vinifera	PN40024 12X.V2	Autof V. vinifera ssp sativa	1	1836149	1	1836149
chr1_1870587_C_T	Vv_12X_V2_Chr1_1870587		Vitis vinifera subsp. vinifera	PN40024 12X.V2	Autof V. vinifera ssp sativa	1	1870587	1	1870587
chr1_1915978_A_G	Vv_12X_V2_Chr1_1915978		Vitis vinifera subsp. vinifera	PN40024 12X.V2	Autof V. vinifera ssp sativa	1	1915978	1	1915978
chr1_1941422_A_C	Vv_12X_V2_Chr1_1941422		Vitis vinifera subsp. vinifera	PN40024 12X.V2	Autof V. vinifera ssp sativa	1	1941422	1	1941422
chr1_1978372_A_C	Vv_12X_V2_Chr1_1978372		Vitis vinifera subsp. vinifera	PN40024 12X.V2	Autof V. vinifera ssp sativa	1	1978372	1	1978372
chr1_2013068_A_G	Vv_12X_V2_Chr1_2013068		Vitis vinifera subsp. vinifera	PN40024 12X.V2	Autof V. vinifera ssp sativa	1	2013068	1	2013068
chr1_2049117_G_T	Vv_12X_V2_Chr1_2049117		Vitis vinifera subsp. vinifera	PN40024 12X.V2	Autof V. vinifera ssp sativa	1	2049117	1	2049117
chr1_2083858_A_C	Vv_12X_V2_Chr1_2083858		Vitis vinifera subsp. vinifera	PN40024 12X.V2	Autof V. vinifera ssp sativa	1	2083858	1	2083858
chr1_2119583_G_T	Vv_12X_V2_Chr1_2119583		Vitis vinifera subsp. vinifera	PN40024 12X.V2	Autof V. vinifera ssp sativa	1	2119583	1	2119583
chr1_2244084_A_G	Vv_12X_V2_Chr1_2244084		Vitis vinifera subsp. vinifera	PN40024 12X.V2	Autof V. vinifera ssp sativa	1	2244084	1	2244084
chr1_2425051_A_G	Vv_12X_V2_Chr1_2425051		Vitis vinifera subsp. vinifera	PN40024 12X.V2	Autof V. vinifera ssp sativa	1	2425051	1	2425051
chr1_2438051_G_T	Vv_12X_V2_Chr1_2438051		Vitis vinifera subsp. vinifera	PN40024 12X.V2	Autof V. vinifera ssp sativa	1	2438051	1	2438051
chr1_2465455_A_C	Vv_12X_V2_Chr1_2465455		Vitis vinifera subsp. vinifera	PN40024 12X.V2	Autof V. vinifera ssp sativa	1	2465455	1	2465455
chr1_2477665_C_T	Vv_12X_V2_Chr1_2477665		Vitis vinifera subsp. vinifera	PN40024 12X.V2	Autof V. vinifera ssp sativa	1	2477665	1	2477665
chr1_2511205_C_T	Vv_12X_V2_Chr1_2511205		Vitis vinifera subsp. vinifera	PN40024 12X.V2	Autof V. vinifera ssp sativa	1	2511205	1	2511205
chr1_2547257_C_T	Vv_12X_V2_Chr1_2547257		Vitis vinifera subsp. vinifera	PN40024 12X.V2	Autof V. vinifera ssp sativa	1	2547257	1	2547257
chr1_2582787_G_T	Vv_12X_V2_Chr1_2582787		Vitis vinifera subsp. vinifera	PN40024 12X.V2	Autof V. vinifera ssp sativa	1	2582787	1	2582787
chr1_2624505_G_T	Vv_12X_V2_Chr1_2624505		Vitis vinifera subsp. vinifera	PN40024 12X.V2	Autof V. vinifera ssp sativa	1	2624505	1	2624505
chr1_2653364_A_C	Vv_12X_V2_Chr1_2653364		Vitis vinifera subsp. vinifera	PN40024 12X.V2	Autof V. vinifera ssp sativa	1	2653364	1	2653364
chr1_2685592_A_G	Vv_12X_V2_Chr1_2685592		Vitis vinifera subsp. vinifera	PN40024 12X.V2	Autof V. vinifera ssp sativa	1	2685592	1	2685592
be_G_A_chr1_2693043	Vv_12X_V2_Chr1_2693043		Vitis vinifera subsp. vinifera	PN40024 12X.V2	Autof V. vinifera ssp sativa	1	2693043	1	2693043
chr1_2766340_C_T	Vv_12X_V2_Chr1_2766340		Vitis vinifera subsp. vinifera	PN40024 12X.V2	Autof V. vinifera ssp sativa	1	2766340	1	2766340
chr1_2793596_C_T	Vv_12X_V2_Chr1_2793596		Vitis vinifera subsp. vinifera	PN40024 12X.V2	Autof V. vinifera ssp sativa	1	2793596	1	2793596
chr1_2796258_C_T	Vv_12X_V2_Chr1_2796258		Vitis vinifera subsp. vinifera	PN40024 12X.V2	Autof V. vinifera ssp sativa	1	2796258	1	2796258
chr1_2824341_C_T	Vv_12X_V2_Chr1_2824341		Vitis vinifera subsp. vinifera	PN40024 12X.V2	Autof V. vinifera ssp sativa	1	2824341	1	2824341
chr1_2880420_A_G	Vv_12X_V2_Chr1_2880420		Vitis vinifera subsp. vinifera	PN40024 12X.V2	Autof V. vinifera ssp sativa	1	2880420	1	2880420
chr1_2941366_G_T	Vv_12X_V2_Chr1_2941366		Vitis vinifera subsp. vinifera	PN40024 12X.V2	Autof V. vinifera ssp sativa	1	2941366	1	2941366
chr1_2992477_A_G	Vv_12X_V2_Chr1_2992477		Vitis vinifera subsp. vinifera	PN40024 12X.V2	Autof V. vinifera ssp sativa	1	2992477	1	2992477
chr1_3010321_A_C	Vv_12X_V2_Chr1_3010321		Vitis vinifera subsp. vinifera	PN40024 12X.V2	Autof V. vinifera ssp sativa	1	3010321	1	3010321
chr1_3047360_C_T	Vv_12X_V2_Chr1_3047360		Vitis vinifera subsp. vinifera	PN40024 12X.V2	Autof V. vinifera ssp sativa	1	3047360	1	3047360
chr1_3081200_G_T	Vv_12X_V2_Chr1_3081200		Vitis vinifera subsp. vinifera	PN40024 12X.V2	Autof V. vinifera ssp sativa	1	3081200	1	3081200
Vvi_1196	Vv_12X_V2_Chr1_3100778		Vitis vinifera subsp. vinifera	PN40024 12X.V2	Autof V. vinifera ssp sativa	1	3100778	1	3100778
chr1_3120443_C_T	Vv_12X_V2_Chr1_3120443		Vitis vinifera subsp. vinifera	PN40024 12X.V2	Autof V. vinifera ssp sativa	1	3120443	1	3120443
chr1_3145799_C_T	Vv_12X_V2_Chr1_3145799		Vitis vinifera subsp. vinifera	PN40024 12X.V2	Autof V. vinifera ssp sativa	1	3145799	1	3145799
chr1_3147694_C_T	Vv_12X_V2_Chr1_3147694		Vitis vinifera subsp. vinifera	PN40024 12X.V2	Autof V. vinifera ssp sativa	1	3147694	1	3147694
chr1_3188815_A_C	Vv_12X_V2_Chr1_3188815		Vitis vinifera subsp. vinifera	PN40024 12X.V2	Autof V. vinifera ssp sativa	1	3188815	1	3188815
chr1_3224471_A_G	Vv_12X_V2_Chr1_3224471		Vitis vinifera subsp. vinifera	PN40024 12X.V2	Autof V. vinifera ssp sativa	1	3224471	1	3224471
chr1_3293743_C_T	Vv_12X_V2_Chr1_3293743		Vitis vinifera subsp. vinifera	PN40024 12X.V2	Autof V. vinifera ssp sativa	1	3293743	1	3293743
chr1_3306534_A_C	Vv_12X_V2_Chr1_3306534		Vitis vinifera subsp. vinifera	PN40024 12X.V2	Autof V. vinifera ssp sativa	1	3306534	1	3306534
chr1_3328583_A_C	Vv_12X_V2_Chr1_3328583		Vitis vinifera subsp. vinifera	PN40024 12X.V2	Autof V. vinifera ssp sativa	1	3328583	1	3328583
chr1_3373891_C_T	Vv_12X_V2_Chr1_3373891		Vitis vinifera subsp. vinifera	PN40024 12X.V2	Autof V. vinifera ssp sativa	1	3373891	1	3373891
chr1_3402236_A_G	Vv_12X_V2_Chr1_3402236		Vitis vinifera subsp. vinifera	PN40024 12X.V2	Autof V. vinifera ssp sativa	1	3402236	1	3402236
chr1_3451797_A_C	Vv_12X_V2_Chr1_3451797		Vitis vinifera subsp. vinifera	PN40024 12X.V2	Autof V. vinifera ssp sativa	1	3451797	1	3451797
chr1_3456810_A_G	Vv_12X_V2_Chr1_3456810		Vitis vinifera subsp. vinifera	PN40024 12X.V2	Autof V. vinifera ssp sativa	1	3456810	1	3456810
chr1_3477330_C_T	Vv_12X_V2_Chr1_3477330		Vitis vinifera subsp. vinifera	PN40024 12X.V2	Autof V. vinifera ssp sativa	1	3477330	1	3477330
chr1_3509301_A_C	Vv_12X_V2_Chr1_3509301		Vitis vinifera subsp. vinifera	PN40024 12X.V2	Autof V. vinifera ssp sativa	1	3509301	1	3509301
chr1_3581101_A_G	Vv_12X_V2_Chr1_3581101		Vitis vinifera subsp. vinifera	PN40024 12X.V2	Autof V. vinifera ssp sativa	1	3581101	1	3581101
chr1_3591346_A_G	Vv_12X_V2_Chr1_3591346		Vitis vinifera subsp. vinifera	PN40024 12X.V2	Autof V. vinifera ssp sativa	1	3591346	1	3591346
chr1_3631408_C_T	Vv_12X_V2_Chr1_3631408		Vitis vinifera subsp. vinifera	PN40024 12X.V2	Autof V. vinifera ssp sativa	1	3631408	1	3631408
mu_o_C_T_chr1_3652739	Vv_12X_V2_Chr1_3652739		Vitis vinifera subsp. vinifera	PN40024 12X.V2	Autof V. vinifera ssp sativa	1	3652739	1	3652739
chr1_3654499_A_G	Vv_12X_V2_Chr1_3654499		Vitis vinifera subsp. vinifera	PN40024 12X.V2	Autof V. vinifera ssp sativa	1	3654499	1	3654499
cn_A_C_chr1_3671441	Vv_12X_V2_Chr1_3671441		Vitis vinifera subsp. vinifera	PN40024 12X.V2	Autof V. vinifera ssp sativa	1	3671441	1	3671441
lb_C_T_chr1_3687262	Vv_12X_V2_Chr1_3687262		Vitis vinifera subsp. vinifera	PN40024 12X.V2	Autof V. vinifera ssp sativa	1	3687262	1	3687262
chr1_3691115_A_G	Vv_12X_V2_Chr1_3691115		Vitis vinifera subsp. vinifera	PN40024 12X.V2	Autof V. vinifera ssp sativa	1	3691115	1	3691115
chr1_3758788_A_G	Vv_12X_V2_Chr1_3758788		Vitis vinifera subsp. vinifera	PN40024 12X.V2	Autof V. vinifera ssp sativa	1	3758788	1	3758788
chr1_3759142_C_T	Vv_12X_V2_Chr1_3759142		Vitis vinifera subsp. vinifera	PN40024 12X.V2	Autof V. vinifera ssp sativa	1	3759142	1	3759142
chr1_3797506_C_T	Vv_12X_V2_Chr1_3797506		Vitis vinifera subsp. vinifera	PN40024 12X.V2	Autof V. vinifera ssp sativa	1	3797506	1	3797506
chr1_3831340_A_G	Vv_12X_V2_Chr1_3831340		Vitis vinifera subsp. vinifera	PN40024 12X.V2	Autof V. vinifera ssp sativa	1	3831340	1	3831340
chr1_3859748_C_T	Vv_12X_V2_Chr1_3859748		Vitis vinifera subsp. vinifera	PN40024 12X.V2	Autof V. vinifera ssp sativa	1	3859748	1	3859748
chr1_3901308_C_T	Vv_12X_V2_Chr1_3901308		Vitis vinifera subsp. vinifera	PN40024 12X.V2	Autof V. vinifera ssp sativa	1	3901308	1	3901308
chr1_3912644_A_G	Vv_12X_V2_Chr1_3912644		Vitis vinifera subsp. vinifera	PN40024 12X.V2	Autof V. vinifera ssp sativa	1	3912644	1	3912644
chr1_3939437_C_T	Vv_12X_V2_Chr1_3939437		Vitis vinifera subsp. vinifera	PN40024 12X.V2	Autof V. vinifera ssp sativa	1	3939437	1	3939437
chr1_3973232_A_G	Vv_12X_V2_Chr1_3973232		Vitis vinifera subsp. vinifera	PN40024 12X.V2	Autof V. vinifera ssp sativa	1	3973232	1	3973232
chr1_4037365_A_C	Vv_12X_V2_Chr1_4037365		Vitis vinifera subsp. vinifera	PN40024 12X.V2	Autof V. vinifera ssp sativa	1	4037365	1	4037365
chr1_4065334_C_T	Vv_12X_V2_Chr1_4065334		Vitis vinifera subsp. vinifera	PN40024 12X.V2	Autof V. vinifera ssp sativa	1	4065334	1	4065334
chr1_4080597_A_G	Vv_12X_V2_Chr1_4080597		Vitis vinifera subsp. vinifera	PN40024 12X.V2	Autof V. vinifera ssp sativa	1	4080597	1	4080597
chr1_4115621_A_C	Vv_12X_V2_Chr1_4115621		Vitis vinifera subsp. vinifera	PN40024 12X.V2	Autof V. vinifera ssp sativa	1	4115621	1	4115621
chr1_4115697_G_T	Vv_12X_V2_Chr1_4115697		Vitis vinifera subsp. vinifera	PN40024 12X.V2	Autof V. vinifera ssp sativa	1	4115697	1	4115697
chr1_4153036_C_T	Vv_12X_V2_Chr1_4153036		Vitis vinifera subsp. vinifera	PN40024 12X.V2	Autof V. vinifera ssp sativa	1	4153036	1	4153036
chr1_4189252_C_T	Vv_12X_V2_Chr1_4189252		Vitis vinifera subsp. vinifera	PN40024 12X.V2	Autof V. vinifera ssp sativa	1	4189252	1	4189252
chr1_4216628_A_G	Vv_12X_V2_Chr1_4216628		Vitis vinifera subsp. vinifera	PN40024 12X.V2	Autof V. vinifera ssp sativa	1	4216628	1	4216628
chr1_4217401_A_G	Vv_12X_V2_Chr1_4217401		Vitis vinifera subsp. vinifera	PN40024 12X.V2	Autof V. vinifera ssp sativa	1	4217401	1	4217401
chr1_4244591_A_G	Vv_12X_V2_Chr1_4244591		Vitis vinifera subsp. vinifera	PN40024 12X.V2	Autof V. vinifera ssp sativa	1	4244591	1	4244591
chr1_4363169_C_T	Vv_12X_V2_Chr1_4363169		Vitis vinifera subsp. vinifera	PN40024 12X.V2	Autof V. vinifera ssp sativa	1	4363169	1	4363169
chr1_4372397_G_T	Vv_12X_V2_Chr1_4372397		Vitis vinifera subsp. vinifera	PN40024 12X.V2	Autof V. vinifera ssp sativa	1	4372397	1	4372397
chr1_4436801_A_G	Vv_12X_V2_Chr1_4436801		Vitis vinifera subsp. vinifera	PN40024 12X.V2	Autof V. vinifera ssp sativa	1	4436801	1	4436801
chr1_4450776_A_G	Vv_12X_V2_Chr1_4450776		Vitis vinifera subsp. vinifera	PN40024 12X.V2	Autof V. vinifera ssp sativa	1	4450776	1	4450776
chr1_4472344_C_T	Vv_12X_V2_Chr1_4472344		Vitis vinifera subsp. vinifera	PN40024 12X.V2	Autof V. vinifera ssp sativa	1	4472344	1	4472344
chr1_4507532_C_T	Vv_12X_V2_Chr1_4507532		Vitis vinifera subsp. vinifera	PN40024 12X.V2	Autof V. vinifera ssp sativa	1	4507532	1	4507532
chr1_4526701_C_T	Vv_12X_V2_Chr1_4526701		Vitis vinifera subsp. vinifera	PN40024 12X.V2	Autof V. vinifera ssp sativa	1	4526701	1	4526701
chr1_4542269_A_G	Vv_12X_V2_Chr1_4542269		Vitis vinifera subsp. vinifera	PN40024 12X.V2	Autof V. vinifera ssp sativa	1	4542269	1	4542269
chr1_4576447_A_G	Vv_12X_V2_Chr1_4576447		Vitis vinifera subsp. vinifera	PN40024 12X.V2	Autof V. vinifera ssp sativa	1	4576447	1	4576447
chr1_4613154_C_T	Vv_12X_V2_Chr1_4613154		Vitis vinifera subsp. vinifera	PN40024 12X.V2	Autof V. vinifera ssp sativa	1	4613154	1	4613154
be_G_A_chr1_4644161	Vv_12X_V2_Chr1_4644161		Vitis vinifera subsp. vinifera	PN40024 12X.V2	Autof V. vinifera ssp sativa	1	4644161	1	4644161
chr1_4651426_G_T	Vv_12X_V2_Chr1_4651426		Vitis vinifera subsp. vinifera	PN40024 12X.V2	Autof V. vinifera ssp sativa	1	4651426	1	4651426
chr1_4682493_G_T	Vv_12X_V2_Chr1_4682493		Vitis vinifera subsp. vinifera	PN40024 12X.V2	Autof V. vinifera ssp sativa	1	4682493	1	4682493
chr1_4720796_A_C	Vv_12X_V2_Chr1_4720796		Vitis vinifera subsp. vinifera	PN40024 12X.V2	Autof V. vinifera ssp sativa	1	4720796	1	4720796
chr1_4758051_G_T	Vv_12X_V2_Chr1_4758051		Vitis vinifera subsp. vinifera	PN40024 12X.V2	Autof V. vinifera ssp sativa	1	4758051	1	4758051
chr1_4765587_C_T	Vv_12X_V2_Chr1_4765587		Vitis vinifera subsp. vinifera	PN40024 12X.V2	Autof V. vinifera ssp sativa	1	4765587	1	4765587
chr1_4793462_G_T	Vv_12X_V2_Chr1_4793462		Vitis vinifera subsp. vinifera	PN40024 12X.V2	Autof V. vinifera ssp sativa	1	4793462	1	4793462
chr1_4899311_C_T	Vv_12X_V2_Chr1_4899311		Vitis vinifera subsp. vinifera	PN40024 12X.V2	Autof V. vinifera ssp sativa	1	4899311	1	4899311
chr1_4934163_C_T	Vv_12X_V2_Chr1_4934163		Vitis vinifera subsp. vinifera	PN40024 12X.V2	Autof V. vinifera ssp sativa	1	4934163	1	4934163
chr1_4986870_C_T	Vv_12X_V2_Chr1_4986870		Vitis vinifera subsp. vinifera	PN40024 12X.V2	Autof V. vinifera ssp sativa	1	4986870	1	4986870
chr1_5060409_C_T	Vv_12X_V2_Chr1_5060409		Vitis vinifera subsp. vinifera	PN40024 12X.V2	Autof V. vinifera ssp sativa	1	5060409	1	5060409
chr1_5140666_C_T	Vv_12X_V2_Chr1_5140666		Vitis vinifera subsp. vinifera	PN40024 12X.V2	Autof V. vinifera ssp sativa	1	5140666	1	5140666
chr1_5144587_A_G	Vv_12X_V2_Chr1_5144587		Vitis vinifera subsp. vinifera	PN40024 12X.V2	Autof V. vinifera ssp sativa	1	5144587	1	5144587
chr1_5183903_C_T	Vv_12X_V2_Chr1_5183903		Vitis vinifera subsp. vinifera	PN40024 12X.V2	Autof V. vinifera ssp sativa	1	5183903	1	5183903
chr1_5213775_C_T	Vv_12X_V2_Chr1_5213775		Vitis vinifera subsp. vinifera	PN40024 12X.V2	Autof V. vinifera ssp sativa	1	5213775	1	5213775
chr1_5255483_A_G	Vv_12X_V2_Chr1_5255483		Vitis vinifera subsp. vinifera	PN40024 12X.V2	Autof V. vinifera ssp sativa	1	5255483	1	5255483
chr1_5295802_C_T	Vv_12X_V2_Chr1_5295802		Vitis vinifera subsp. vinifera	PN40024 12X.V2	Autof V. vinifera ssp sativa	1	5295802	1	5295802
chr1_5325032_C_T	Vv_12X_V2_Chr1_5325032		Vitis vinifera subsp. vinifera	PN40024 12X.V2	Autof V. vinifera ssp sativa	1	5325032	1	5325032
SNP1427_120	Vv_12X_V2_Chr1_5368886		Vitis vinifera subsp. vinifera	PN40024 12X.V2	Autof V. vinifera ssp sativa	1	5368886	1	5368886
chr1_5371051_C_T	Vv_12X_V2_Chr1_5371051		Vitis vinifera subsp. vinifera	PN40024 12X.V2	Autof V. vinifera ssp sativa	1	5371051	1	5371051
chr1_5399768_C_T	Vv_12X_V2_Chr1_5399768		Vitis vinifera subsp. vinifera	PN40024 12X.V2	Autof V. vinifera ssp sativa	1	5399768	1	5399768
chr1_5433796_C_T	Vv_12X_V2_Chr1_5433796		Vitis vinifera subsp. vinifera	PN40024 12X.V2	Autof V. vinifera ssp sativa	1	5433796	1	5433796
chr1_5447426_C_T	Vv_12X_V2_Chr1_5447426		Vitis vinifera subsp. vinifera	PN40024 12X.V2	Autof V. vinifera ssp sativa	1	5447426	1	5447426
chr1_5540305_A_G	Vv_12X_V2_Chr1_5540305		Vitis vinifera subsp. vinifera	PN40024 12X.V2	Autof V. vinifera ssp sativa	1	5540305	1	5540305
chr1_5612001_G_T	Vv_12X_V2_Chr1_5612001		Vitis vinifera subsp. vinifera	PN40024 12X.V2	Autof V. vinifera ssp sativa	1	5612001	1	5612001
ae_A_G_chr1_5617181	Vv_12X_V2_Chr1_5617181		Vitis vinifera subsp. vinifera	PN40024 12X.V2	Autof V. vinifera ssp sativa	1	5617181	1	5617181
li_C_T_chr1_5753959	Vv_12X_V2_Chr1_5753959		Vitis vinifera subsp. vinifera	PN40024 12X.V2	Autof V. vinifera ssp sativa	1	5753959	1	5753959
chr1_5754629_C_T	Vv_12X_V2_Chr1_5754629		Vitis vinifera subsp. vinifera	PN40024 12X.V2	Autof V. vinifera ssp sativa	1	5754629	1	5754629
chr1_5755006_A_G	Vv_12X_V2_Chr1_5755006		Vitis vinifera subsp. vinifera	PN40024 12X.V2	Autof V. vinifera ssp sativa	1	5755006	1	5755006
chr1_5789020_A_C	Vv_12X_V2_Chr1_5789020		Vitis vinifera subsp. vinifera	PN40024 12X.V2	Autof V. vinifera ssp sativa	1	5789020	1	5789020
chr1_5829143_A_G	Vv_12X_V2_Chr1_5829143		Vitis vinifera subsp. vinifera	PN40024 12X.V2	Autof V. vinifera ssp sativa	1	5829143	1	5829143
chr1_5862174_C_T	Vv_12X_V2_Chr1_5862174		Vitis vinifera subsp. vinifera	PN40024 12X.V2	Autof V. vinifera ssp sativa	1	5862174	1	5862174
chr1_5898296_A_G	Vv_12X_V2_Chr1_5898296		Vitis vinifera subsp. vinifera	PN40024 12X.V2	Autof V. vinifera ssp sativa	1	5898296	1	5898296
chr1_5906790_A_C	Vv_12X_V2_Chr1_5906790		Vitis vinifera subsp. vinifera	PN40024 12X.V2	Autof V. vinifera ssp sativa	1	5906790	1	5906790
chr1_6062580_G_T	Vv_12X_V2_Chr1_6062580		Vitis vinifera subsp. vinifera	PN40024 12X.V2	Autof V. vinifera ssp sativa	1	6062580	1	6062580
chr1_6074809_G_T	Vv_12X_V2_Chr1_6074809		Vitis vinifera subsp. vinifera	PN40024 12X.V2	Autof V. vinifera ssp sativa	1	6074809	1	6074809
chr1_6083020_A_C	Vv_12X_V2_Chr1_6083020		Vitis vinifera subsp. vinifera	PN40024 12X.V2	Autof V. vinifera ssp sativa	1	6083020	1	6083020
chr1_6109262_A_G	Vv_12X_V2_Chr1_6109262		Vitis vinifera subsp. vinifera	PN40024 12X.V2	Autof V. vinifera ssp sativa	1	6109262	1	6109262
mu_o_C_T_chr1_6118771	Vv_12X_V2_Chr1_6118781		Vitis vinifera subsp. vinifera	PN40024 12X.V2	Autof V. vinifera ssp sativa	1	6118771	1	6118781
chr1_6142886_C_T	Vv_12X_V2_Chr1_6142886		Vitis vinifera subsp. vinifera	PN40024 12X.V2	Autof V. vinifera ssp sativa	1	6142886	1	6142886
chr1_6214249_A_G	Vv_12X_V2_Chr1_6214249		Vitis vinifera subsp. vinifera	PN40024 12X.V2	Autof V. vinifera ssp sativa	1	6214249	1	6214249
chr1_6218393_C_T	Vv_12X_V2_Chr1_6218393		Vitis vinifera subsp. vinifera	PN40024 12X.V2	Autof V. vinifera ssp sativa	1	6218393	1	6218393
chr1_6298545_A_G	Vv_12X_V2_Chr1_6298545		Vitis vinifera subsp. vinifera	PN40024 12X.V2	Autof V. vinifera ssp sativa	1	6298545	1	6298545
chr1_6359505_A_C	Vv_12X_V2_Chr1_6359505		Vitis vinifera subsp. vinifera	PN40024 12X.V2	Autof V. vinifera ssp sativa	1	6359505	1	6359505
chr1_6366603_A_G	Vv_12X_V2_Chr1_6366603		Vitis vinifera subsp. vinifera	PN40024 12X.V2	Autof V. vinifera ssp sativa	1	6366603	1	6366603
chr1_6416049_A_G	Vv_12X_V2_Chr1_6416049		Vitis vinifera subsp. vinifera	PN40024 12X.V2	Autof V. vinifera ssp sativa	1	6416049	1	6416049
chr1_6433498_C_T	Vv_12X_V2_Chr1_6433498		Vitis vinifera subsp. vinifera	PN40024 12X.V2	Autof V. vinifera ssp sativa	1	6433498	1	6433498
chr1_6466156_A_C	Vv_12X_V2_Chr1_6466156		Vitis vinifera subsp. vinifera	PN40024 12X.V2	Autof V. vinifera ssp sativa	1	6466156	1	6466156
chr1_6612179_A_G	Vv_12X_V2_Chr1_6612179		Vitis vinifera subsp. vinifera	PN40024 12X.V2	Autof V. vinifera ssp sativa	1	6612179	1	6612179
be_C_T_chr1_6617103	Vv_12X_V2_Chr1_6617103		Vitis vinifera subsp. vinifera	PN40024 12X.V2	Autof V. vinifera ssp sativa	1	6617103	1	6617103
chr1_6673914_C_T	Vv_12X_V2_Chr1_6673914		Vitis vinifera subsp. vinifera	PN40024 12X.V2	Autof V. vinifera ssp sativa	1	6673914	1	6673914
chr1_6715047_A_G	Vv_12X_V2_Chr1_6715047		Vitis vinifera subsp. vinifera	PN40024 12X.V2	Autof V. vinifera ssp sativa	1	6715047	1	6715047
chr1_6737530_A_G	Vv_12X_V2_Chr1_6737530		Vitis vinifera subsp. vinifera	PN40024 12X.V2	Autof V. vinifera ssp sativa	1	6737530	1	6737530
chr1_6751978_A_G	Vv_12X_V2_Chr1_6751978		Vitis vinifera subsp. vinifera	PN40024 12X.V2	Autof V. vinifera ssp sativa	1	6751978	1	6751978
chr1_6787182_C_T	Vv_12X_V2_Chr1_6787182		Vitis vinifera subsp. vinifera	PN40024 12X.V2	Autof V. vinifera ssp sativa	1	6787182	1	6787182
chr1_6829041_A_G	Vv_12X_V2_Chr1_6829041		Vitis vinifera subsp. vinifera	PN40024 12X.V2	Autof V. vinifera ssp sativa	1	6829041	1	6829041
chr1_6864170_C_T	Vv_12X_V2_Chr1_6864170		Vitis vinifera subsp. vinifera	PN40024 12X.V2	Autof V. vinifera ssp sativa	1	6864170	1	6864170
chr1_6966305_C_T	Vv_12X_V2_Chr1_6966305		Vitis vinifera subsp. vinifera	PN40024 12X.V2	Autof V. vinifera ssp sativa	1	6966305	1	6966305
chr1_6982438_A_G	Vv_12X_V2_Chr1_6982438		Vitis vinifera subsp. vinifera	PN40024 12X.V2	Autof V. vinifera ssp sativa	1	6982438	1	6982438
chr1_6994761_A_G	Vv_12X_V2_Chr1_6994761		Vitis vinifera subsp. vinifera	PN40024 12X.V2	Autof V. vinifera ssp sativa	1	6994761	1	6994761
chr1_7044463_A_G	Vv_12X_V2_Chr1_7044463		Vitis vinifera subsp. vinifera	PN40024 12X.V2	Autof V. vinifera ssp sativa	1	7044463	1	7044463
chr1_7082544_A_G	Vv_12X_V2_Chr1_7082544		Vitis vinifera subsp. vinifera	PN40024 12X.V2	Autof V. vinifera ssp sativa	1	7082544	1	7082544
chr1_7108686_A_C	Vv_12X_V2_Chr1_7108686		Vitis vinifera subsp. vinifera	PN40024 12X.V2	Autof V. vinifera ssp sativa	1	7108686	1	7108686
chr1_7135890_A_G	Vv_12X_V2_Chr1_7135890		Vitis vinifera subsp. vinifera	PN40024 12X.V2	Autof V. vinifera ssp sativa	1	7135890	1	7135890
chr1_7146078_C_T	Vv_12X_V2_Chr1_7146078		Vitis vinifera subsp. vinifera	PN40024 12X.V2	Autof V. vinifera ssp sativa	1	7146078	1	7146078
chr1_7251013_C_T	Vv_12X_V2_Chr1_7251013		Vitis vinifera subsp. vinifera	PN40024 12X.V2	Autof V. vinifera ssp sativa	1	7251013	1	7251013
chr1_7288880_C_T	Vv_12X_V2_Chr1_7288880		Vitis vinifera subsp. vinifera	PN40024 12X.V2	Autof V. vinifera ssp sativa	1	7288880	1	7288880
chr1_7290040_A_G	Vv_12X_V2_Chr1_7290040		Vitis vinifera subsp. vinifera	PN40024 12X.V2	Autof V. vinifera ssp sativa	1	7290040	1	7290040
chr1_7323014_C_T	Vv_12X_V2_Chr1_7323014		Vitis vinifera subsp. vinifera	PN40024 12X.V2	Autof V. vinifera ssp sativa	1	7323014	1	7323014
chrUn_21784050_C_T	Vv_12X_V2_Chr1_7342660		Vitis vinifera subsp. vinifera	PN40024 12X.V2	Autof V. vinifera ssp sativa	Un	21784050	1	7342660
chrUn_21786945_C_T	Vv_12X_V2_Chr1_7345555		Vitis vinifera subsp. vinifera	PN40024 12X.V2	Autof V. vinifera ssp sativa	Un	21786945	1	7345555
chrUn_21803794_A_G	Vv_12X_V2_Chr1_7362404		Vitis vinifera subsp. vinifera	PN40024 12X.V2	Autof V. vinifera ssp sativa	Un	21803794	1	7362404
chrUn_21818838_A_G	Vv_12X_V2_Chr1_7377448		Vitis vinifera subsp. vinifera	PN40024 12X.V2	Autof V. vinifera ssp sativa	Un	21818838	1	7377448
chrUn_21843868_C_T	Vv_12X_V2_Chr1_7402478		Vitis vinifera subsp. vinifera	PN40024 12X.V2	Autof V. vinifera ssp sativa	Un	21843868	1	7402478
chrUn_21846463_A_G	Vv_12X_V2_Chr1_7405073		Vitis vinifera subsp. vinifera	PN40024 12X.V2	Autof V. vinifera ssp sativa	Un	21846463	1	7405073
chrUn_21873988_C_T	Vv_12X_V2_Chr1_7432598		Vitis vinifera subsp. vinifera	PN40024 12X.V2	Autof V. vinifera ssp sativa	Un	21873988	1	7432598
chrUn_21884880_C_T	Vv_12X_V2_Chr1_7443490		Vitis vinifera subsp. vinifera	PN40024 12X.V2	Autof V. vinifera ssp sativa	Un	21884880	1	7443490
chrUn_14553681_A_G	Vv_12X_V2_Chr1_7455766		Vitis vinifera subsp. vinifera	PN40024 12X.V2	Autof V. vinifera ssp sativa	Un	14553681	1	7455766
chrUn_14557101_A_G	Vv_12X_V2_Chr1_7459186		Vitis vinifera subsp. vinifera	PN40024 12X.V2	Autof V. vinifera ssp sativa	Un	14557101	1	7459186
chrUn_14576048_C_T	Vv_12X_V2_Chr1_7478133		Vitis vinifera subsp. vinifera	PN40024 12X.V2	Autof V. vinifera ssp sativa	Un	14576048	1	7478133
chrUn_14590510_C_T	Vv_12X_V2_Chr1_7492595		Vitis vinifera subsp. vinifera	PN40024 12X.V2	Autof V. vinifera ssp sativa	Un	14590510	1	7492595
chrUn_14595470_A_C	Vv_12X_V2_Chr1_7497555		Vitis vinifera subsp. vinifera	PN40024 12X.V2	Autof V. vinifera ssp sativa	Un	14595470	1	7497555
chrUn_14615969_A_G	Vv_12X_V2_Chr1_7518054		Vitis vinifera subsp. vinifera	PN40024 12X.V2	Autof V. vinifera ssp sativa	Un	14615969	1	7518054
chrUn_14648374_A_C	Vv_12X_V2_Chr1_7550459		Vitis vinifera subsp. vinifera	PN40024 12X.V2	Autof V. vinifera ssp sativa	Un	14648374	1	7550459
chrUn_14675888_A_G	Vv_12X_V2_Chr1_7577973		Vitis vinifera subsp. vinifera	PN40024 12X.V2	Autof V. vinifera ssp sativa	Un	14675888	1	7577973
chrUn_14677930_C_T	Vv_12X_V2_Chr1_7580015		Vitis vinifera subsp. vinifera	PN40024 12X.V2	Autof V. vinifera ssp sativa	Un	14677930	1	7580015
chrUn_14700199_A_G	Vv_12X_V2_Chr1_7602284		Vitis vinifera subsp. vinifera	PN40024 12X.V2	Autof V. vinifera ssp sativa	Un	14700199	1	7602284
chrUn_14701407_A_C	Vv_12X_V2_Chr1_7603492		Vitis vinifera subsp. vinifera	PN40024 12X.V2	Autof V. vinifera ssp sativa	Un	14701407	1	7603492
chrUn_14724839_C_T	Vv_12X_V2_Chr1_7626924		Vitis vinifera subsp. vinifera	PN40024 12X.V2	Autof V. vinifera ssp sativa	Un	14724839	1	7626924
chrUn_14739039_G_T	Vv_12X_V2_Chr1_7641124		Vitis vinifera subsp. vinifera	PN40024 12X.V2	Autof V. vinifera ssp sativa	Un	14739039	1	7641124
chrUn_14741239_A_C	Vv_12X_V2_Chr1_7643324		Vitis vinifera subsp. vinifera	PN40024 12X.V2	Autof V. vinifera ssp sativa	Un	14741239	1	7643324
ae_G_T_chrUn_27275496	Vv_12X_V2_Chr1_7699465		Vitis vinifera subsp. vinifera	PN40024 12X.V2	Autof V. vinifera ssp sativa	Un	27275496	1	7699465
chrUn_27275347_C_T	Vv_12X_V2_Chr1_7699614		Vitis vinifera subsp. vinifera	PN40024 12X.V2	Autof V. vinifera ssp sativa	Un	27275347	1	7699614
chrUn_27274811_C_T	Vv_12X_V2_Chr1_7700150		Vitis vinifera subsp. vinifera	PN40024 12X.V2	Autof V. vinifera ssp sativa	Un	27274811	1	7700150
chrUn_27257502_C_T	Vv_12X_V2_Chr1_7717459		Vitis vinifera subsp. vinifera	PN40024 12X.V2	Autof V. vinifera ssp sativa	Un	27257502	1	7717459
chrUn_27253743_C_T	Vv_12X_V2_Chr1_7721218		Vitis vinifera subsp. vinifera	PN40024 12X.V2	Autof V. vinifera ssp sativa	Un	27253743	1	7721218
chrUn_27250579_C_T	Vv_12X_V2_Chr1_7724382		Vitis vinifera subsp. vinifera	PN40024 12X.V2	Autof V. vinifera ssp sativa	Un	27250579	1	7724382
chr1_7349729_C_T	Vv_12X_V2_Chr1_7742745		Vitis vinifera subsp. vinifera	PN40024 12X.V2	Autof V. vinifera ssp sativa	1	7349729	1	7742745
chr1_7394780_C_T	Vv_12X_V2_Chr1_7787796		Vitis vinifera subsp. vinifera	PN40024 12X.V2	Autof V. vinifera ssp sativa	1	7394780	1	7787796
chr1_7395213_C_T	Vv_12X_V2_Chr1_7788229		Vitis vinifera subsp. vinifera	PN40024 12X.V2	Autof V. vinifera ssp sativa	1	7395213	1	7788229
chr1_7422730_C_T	Vv_12X_V2_Chr1_7815746		Vitis vinifera subsp. vinifera	PN40024 12X.V2	Autof V. vinifera ssp sativa	1	7422730	1	7815746
chr1_7440546_A_G	Vv_12X_V2_Chr1_7833562		Vitis vinifera subsp. vinifera	PN40024 12X.V2	Autof V. vinifera ssp sativa	1	7440546	1	7833562
chr1_7498727_C_T	Vv_12X_V2_Chr1_7891743		Vitis vinifera subsp. vinifera	PN40024 12X.V2	Autof V. vinifera ssp sativa	1	7498727	1	7891743
chr1_7536794_G_T	Vv_12X_V2_Chr1_7929810		Vitis vinifera subsp. vinifera	PN40024 12X.V2	Autof V. vinifera ssp sativa	1	7536794	1	7929810
chr1_7571627_C_T	Vv_12X_V2_Chr1_7964643		Vitis vinifera subsp. vinifera	PN40024 12X.V2	Autof V. vinifera ssp sativa	1	7571627	1	7964643
chr1_7593079_A_G	Vv_12X_V2_Chr1_7986095		Vitis vinifera subsp. vinifera	PN40024 12X.V2	Autof V. vinifera ssp sativa	1	7593079	1	7986095
chr1_7621682_C_T	Vv_12X_V2_Chr1_8014698		Vitis vinifera subsp. vinifera	PN40024 12X.V2	Autof V. vinifera ssp sativa	1	7621682	1	8014698
chr1_7691369_A_G	Vv_12X_V2_Chr1_8084385		Vitis vinifera subsp. vinifera	PN40024 12X.V2	Autof V. vinifera ssp sativa	1	7691369	1	8084385
chr1_7712244_A_G	Vv_12X_V2_Chr1_8105260		Vitis vinifera subsp. vinifera	PN40024 12X.V2	Autof V. vinifera ssp sativa	1	7712244	1	8105260
chr1_7741364_C_T	Vv_12X_V2_Chr1_8134380		Vitis vinifera subsp. vinifera	PN40024 12X.V2	Autof V. vinifera ssp sativa	1	7741364	1	8134380
chr1_7757014_C_T	Vv_12X_V2_Chr1_8150030		Vitis vinifera subsp. vinifera	PN40024 12X.V2	Autof V. vinifera ssp sativa	1	7757014	1	8150030
chr1_7785005_C_T	Vv_12X_V2_Chr1_8178021		Vitis vinifera subsp. vinifera	PN40024 12X.V2	Autof V. vinifera ssp sativa	1	7785005	1	8178021
chr1_7822798_A_G	Vv_12X_V2_Chr1_8215814		Vitis vinifera subsp. vinifera	PN40024 12X.V2	Autof V. vinifera ssp sativa	1	7822798	1	8215814
chr1_7852689_C_T	Vv_12X_V2_Chr1_8245705		Vitis vinifera subsp. vinifera	PN40024 12X.V2	Autof V. vinifera ssp sativa	1	7852689	1	8245705
chr1_7870690_A_G	Vv_12X_V2_Chr1_8263706		Vitis vinifera subsp. vinifera	PN40024 12X.V2	Autof V. vinifera ssp sativa	1	7870690	1	8263706
chr1_7963986_A_G	Vv_12X_V2_Chr1_8357002		Vitis vinifera subsp. vinifera	PN40024 12X.V2	Autof V. vinifera ssp sativa	1	7963986	1	8357002
chr1_8000724_A_C	Vv_12X_V2_Chr1_8393740		Vitis vinifera subsp. vinifera	PN40024 12X.V2	Autof V. vinifera ssp sativa	1	8000724	1	8393740
chr1_8037779_C_T	Vv_12X_V2_Chr1_8430795		Vitis vinifera subsp. vinifera	PN40024 12X.V2	Autof V. vinifera ssp sativa	1	8037779	1	8430795
chr1_8103740_C_T	Vv_12X_V2_Chr1_8496756		Vitis vinifera subsp. vinifera	PN40024 12X.V2	Autof V. vinifera ssp sativa	1	8103740	1	8496756
chr1_8202506_A_G	Vv_12X_V2_Chr1_8595522		Vitis vinifera subsp. vinifera	PN40024 12X.V2	Autof V. vinifera ssp sativa	1	8202506	1	8595522
chr1_8210025_A_G	Vv_12X_V2_Chr1_8603041		Vitis vinifera subsp. vinifera	PN40024 12X.V2	Autof V. vinifera ssp sativa	1	8210025	1	8603041
chr1_8249755_A_G	Vv_12X_V2_Chr1_8642771		Vitis vinifera subsp. vinifera	PN40024 12X.V2	Autof V. vinifera ssp sativa	1	8249755	1	8642771
chr1_8324181_A_G	Vv_12X_V2_Chr1_8717197		Vitis vinifera subsp. vinifera	PN40024 12X.V2	Autof V. vinifera ssp sativa	1	8324181	1	8717197
chr1_8429331_A_C	Vv_12X_V2_Chr1_8822347		Vitis vinifera subsp. vinifera	PN40024 12X.V2	Autof V. vinifera ssp sativa	1	8429331	1	8822347
chr1_8429533_A_G	Vv_12X_V2_Chr1_8822549		Vitis vinifera subsp. vinifera	PN40024 12X.V2	Autof V. vinifera ssp sativa	1	8429533	1	8822549
chr1_8467057_G_T	Vv_12X_V2_Chr1_8860073		Vitis vinifera subsp. vinifera	PN40024 12X.V2	Autof V. vinifera ssp sativa	1	8467057	1	8860073
chr1_8492715_C_T	Vv_12X_V2_Chr1_8885731		Vitis vinifera subsp. vinifera	PN40024 12X.V2	Autof V. vinifera ssp sativa	1	8492715	1	8885731
chr1_8671481_C_T	Vv_12X_V2_Chr1_9064497		Vitis vinifera subsp. vinifera	PN40024 12X.V2	Autof V. vinifera ssp sativa	1	8671481	1	9064497
chr1_8705451_G_T	Vv_12X_V2_Chr1_9098467		Vitis vinifera subsp. vinifera	PN40024 12X.V2	Autof V. vinifera ssp sativa	1	8705451	1	9098467
chr1_8710909_A_G	Vv_12X_V2_Chr1_9103925		Vitis vinifera subsp. vinifera	PN40024 12X.V2	Autof V. vinifera ssp sativa	1	8710909	1	9103925
chr1_8744093_C_T	Vv_12X_V2_Chr1_9137109		Vitis vinifera subsp. vinifera	PN40024 12X.V2	Autof V. vinifera ssp sativa	1	8744093	1	9137109
chr1_8780767_A_C	Vv_12X_V2_Chr1_9173783		Vitis vinifera subsp. vinifera	PN40024 12X.V2	Autof V. vinifera ssp sativa	1	8780767	1	9173783
chr1_8821137_A_G	Vv_12X_V2_Chr1_9214153		Vitis vinifera subsp. vinifera	PN40024 12X.V2	Autof V. vinifera ssp sativa	1	8821137	1	9214153
chr1_8890473_A_C	Vv_12X_V2_Chr1_9283489		Vitis vinifera subsp. vinifera	PN40024 12X.V2	Autof V. vinifera ssp sativa	1	8890473	1	9283489
chr1_8924712_C_T	Vv_12X_V2_Chr1_9317728		Vitis vinifera subsp. vinifera	PN40024 12X.V2	Autof V. vinifera ssp sativa	1	8924712	1	9317728
chr1_8958136_C_T	Vv_12X_V2_Chr1_9351152		Vitis vinifera subsp. vinifera	PN40024 12X.V2	Autof V. vinifera ssp sativa	1	8958136	1	9351152
chr1_8975551_C_T	Vv_12X_V2_Chr1_9368567		Vitis vinifera subsp. vinifera	PN40024 12X.V2	Autof V. vinifera ssp sativa	1	8975551	1	9368567
chr1_8997177_A_C	Vv_12X_V2_Chr1_9390193		Vitis vinifera subsp. vinifera	PN40024 12X.V2	Autof V. vinifera ssp sativa	1	8997177	1	9390193
chr1_9000381_A_C	Vv_12X_V2_Chr1_9393397		Vitis vinifera subsp. vinifera	PN40024 12X.V2	Autof V. vinifera ssp sativa	1	9000381	1	9393397
chr1_9015822_A_G	Vv_12X_V2_Chr1_9408838		Vitis vinifera subsp. vinifera	PN40024 12X.V2	Autof V. vinifera ssp sativa	1	9015822	1	9408838
chr1_9096264_A_G	Vv_12X_V2_Chr1_9489280		Vitis vinifera subsp. vinifera	PN40024 12X.V2	Autof V. vinifera ssp sativa	1	9096264	1	9489280
chr1_9242867_A_G	Vv_12X_V2_Chr1_9635883		Vitis vinifera subsp. vinifera	PN40024 12X.V2	Autof V. vinifera ssp sativa	1	9242867	1	9635883
chr1_9305946_A_G	Vv_12X_V2_Chr1_9698962		Vitis vinifera subsp. vinifera	PN40024 12X.V2	Autof V. vinifera ssp sativa	1	9305946	1	9698962
chr1_9353859_A_G	Vv_12X_V2_Chr1_9746875		Vitis vinifera subsp. vinifera	PN40024 12X.V2	Autof V. vinifera ssp sativa	1	9353859	1	9746875
chr1_9436830_G_T	Vv_12X_V2_Chr1_9829846		Vitis vinifera subsp. vinifera	PN40024 12X.V2	Autof V. vinifera ssp sativa	1	9436830	1	9829846
chr1_9496251_A_C	Vv_12X_V2_Chr1_9889267		Vitis vinifera subsp. vinifera	PN40024 12X.V2	Autof V. vinifera ssp sativa	1	9496251	1	9889267
chr1_9532553_A_G	Vv_12X_V2_Chr1_9925569		Vitis vinifera subsp. vinifera	PN40024 12X.V2	Autof V. vinifera ssp sativa	1	9532553	1	9925569
be_G_T_chr1_9566010	Vv_12X_V2_Chr1_9959026		Vitis vinifera subsp. vinifera	PN40024 12X.V2	Autof V. vinifera ssp sativa	1	9566010	1	9959026
chr1_9567236_G_T	Vv_12X_V2_Chr1_9960252		Vitis vinifera subsp. vinifera	PN40024 12X.V2	Autof V. vinifera ssp sativa	1	9567236	1	9960252
chr1_9603446_A_G	Vv_12X_V2_Chr1_9996462		Vitis vinifera subsp. vinifera	PN40024 12X.V2	Autof V. vinifera ssp sativa	1	9603446	1	9996462
chr1_9674953_A_G	Vv_12X_V2_Chr1_10067969		Vitis vinifera subsp. vinifera	PN40024 12X.V2	Autof V. vinifera ssp sativa	1	9674953	1	10067969
chr1_9697433_C_T	Vv_12X_V2_Chr1_10090449		Vitis vinifera subsp. vinifera	PN40024 12X.V2	Autof V. vinifera ssp sativa	1	9697433	1	10090449
chr1_9743721_C_T	Vv_12X_V2_Chr1_10136737		Vitis vinifera subsp. vinifera	PN40024 12X.V2	Autof V. vinifera ssp sativa	1	9743721	1	10136737
chr1_9750032_A_C	Vv_12X_V2_Chr1_10143048		Vitis vinifera subsp. vinifera	PN40024 12X.V2	Autof V. vinifera ssp sativa	1	9750032	1	10143048
chr1_9779606_A_G	Vv_12X_V2_Chr1_10172622		Vitis vinifera subsp. vinifera	PN40024 12X.V2	Autof V. vinifera ssp sativa	1	9779606	1	10172622
chr1_9816361_A_G	Vv_12X_V2_Chr1_10209377		Vitis vinifera subsp. vinifera	PN40024 12X.V2	Autof V. vinifera ssp sativa	1	9816361	1	10209377
chr1_9849128_A_G	Vv_12X_V2_Chr1_10242144		Vitis vinifera subsp. vinifera	PN40024 12X.V2	Autof V. vinifera ssp sativa	1	9849128	1	10242144
chr1_9887731_A_G	Vv_12X_V2_Chr1_10280747		Vitis vinifera subsp. vinifera	PN40024 12X.V2	Autof V. vinifera ssp sativa	1	9887731	1	10280747
chr1_9900799_C_T	Vv_12X_V2_Chr1_10293815		Vitis vinifera subsp. vinifera	PN40024 12X.V2	Autof V. vinifera ssp sativa	1	9900799	1	10293815
chr1_9959141_A_C	Vv_12X_V2_Chr1_10352157		Vitis vinifera subsp. vinifera	PN40024 12X.V2	Autof V. vinifera ssp sativa	1	9959141	1	10352157
be_A_G_chr1_9967233	Vv_12X_V2_Chr1_10360249		Vitis vinifera subsp. vinifera	PN40024 12X.V2	Autof V. vinifera ssp sativa	1	9967233	1	10360249
chr1_9996086_C_T	Vv_12X_V2_Chr1_10389102		Vitis vinifera subsp. vinifera	PN40024 12X.V2	Autof V. vinifera ssp sativa	1	9996086	1	10389102
chr1_10028695_G_T	Vv_12X_V2_Chr1_10421711		Vitis vinifera subsp. vinifera	PN40024 12X.V2	Autof V. vinifera ssp sativa	1	10028695	1	10421711
chr1_10064124_A_G	Vv_12X_V2_Chr1_10457140		Vitis vinifera subsp. vinifera	PN40024 12X.V2	Autof V. vinifera ssp sativa	1	10064124	1	10457140
SNP851_110	Vv_12X_V2_Chr1_10461087		Vitis vinifera subsp. vinifera	PN40024 12X.V2	Autof V. vinifera ssp sativa	1	10068071	1	10461087
chr1_10136235_A_G	Vv_12X_V2_Chr1_10529251		Vitis vinifera subsp. vinifera	PN40024 12X.V2	Autof V. vinifera ssp sativa	1	10136235	1	10529251
chr1_10198406_G_T	Vv_12X_V2_Chr1_10591422		Vitis vinifera subsp. vinifera	PN40024 12X.V2	Autof V. vinifera ssp sativa	1	10198406	1	10591422
chr1_10215474_A_G	Vv_12X_V2_Chr1_10608490		Vitis vinifera subsp. vinifera	PN40024 12X.V2	Autof V. vinifera ssp sativa	1	10215474	1	10608490
chr1_10248041_A_G	Vv_12X_V2_Chr1_10641057		Vitis vinifera subsp. vinifera	PN40024 12X.V2	Autof V. vinifera ssp sativa	1	10248041	1	10641057
chr1_10279151_A_G	Vv_12X_V2_Chr1_10672167		Vitis vinifera subsp. vinifera	PN40024 12X.V2	Autof V. vinifera ssp sativa	1	10279151	1	10672167
chr1_10306186_C_T	Vv_12X_V2_Chr1_10699202		Vitis vinifera subsp. vinifera	PN40024 12X.V2	Autof V. vinifera ssp sativa	1	10306186	1	10699202
chr1_10346685_G_T	Vv_12X_V2_Chr1_10739701		Vitis vinifera subsp. vinifera	PN40024 12X.V2	Autof V. vinifera ssp sativa	1	10346685	1	10739701
chr1_10348071_C_T	Vv_12X_V2_Chr1_10741087		Vitis vinifera subsp. vinifera	PN40024 12X.V2	Autof V. vinifera ssp sativa	1	10348071	1	10741087
chr1_10352546_C_T	Vv_12X_V2_Chr1_10745562		Vitis vinifera subsp. vinifera	PN40024 12X.V2	Autof V. vinifera ssp sativa	1	10352546	1	10745562
chr1_10384689_A_G	Vv_12X_V2_Chr1_10777705		Vitis vinifera subsp. vinifera	PN40024 12X.V2	Autof V. vinifera ssp sativa	1	10384689	1	10777705
chr1_10422513_C_T	Vv_12X_V2_Chr1_10815529		Vitis vinifera subsp. vinifera	PN40024 12X.V2	Autof V. vinifera ssp sativa	1	10422513	1	10815529
chr1_10492345_A_G	Vv_12X_V2_Chr1_10885361		Vitis vinifera subsp. vinifera	PN40024 12X.V2	Autof V. vinifera ssp sativa	1	10492345	1	10885361
chr1_10567353_C_T	Vv_12X_V2_Chr1_10960369		Vitis vinifera subsp. vinifera	PN40024 12X.V2	Autof V. vinifera ssp sativa	1	10567353	1	10960369
chr1_10636113_A_G	Vv_12X_V2_Chr1_11029129		Vitis vinifera subsp. vinifera	PN40024 12X.V2	Autof V. vinifera ssp sativa	1	10636113	1	11029129
chr1_10650149_G_T	Vv_12X_V2_Chr1_11043165		Vitis vinifera subsp. vinifera	PN40024 12X.V2	Autof V. vinifera ssp sativa	1	10650149	1	11043165
chr1_10686955_C_T	Vv_12X_V2_Chr1_11079971		Vitis vinifera subsp. vinifera	PN40024 12X.V2	Autof V. vinifera ssp sativa	1	10686955	1	11079971
chr1_10751301_A_C	Vv_12X_V2_Chr1_11144317		Vitis vinifera subsp. vinifera	PN40024 12X.V2	Autof V. vinifera ssp sativa	1	10751301	1	11144317
chr1_10778771_A_G	Vv_12X_V2_Chr1_11171787		Vitis vinifera subsp. vinifera	PN40024 12X.V2	Autof V. vinifera ssp sativa	1	10778771	1	11171787
chr1_10815671_A_G	Vv_12X_V2_Chr1_11208687		Vitis vinifera subsp. vinifera	PN40024 12X.V2	Autof V. vinifera ssp sativa	1	10815671	1	11208687
chr1_10848183_C_T	Vv_12X_V2_Chr1_11241199		Vitis vinifera subsp. vinifera	PN40024 12X.V2	Autof V. vinifera ssp sativa	1	10848183	1	11241199
chr1_10879621_G_T	Vv_12X_V2_Chr1_11272637		Vitis vinifera subsp. vinifera	PN40024 12X.V2	Autof V. vinifera ssp sativa	1	10879621	1	11272637
chr1_10913571_C_T	Vv_12X_V2_Chr1_11306587		Vitis vinifera subsp. vinifera	PN40024 12X.V2	Autof V. vinifera ssp sativa	1	10913571	1	11306587
chr1_10976077_G_T	Vv_12X_V2_Chr1_11369093		Vitis vinifera subsp. vinifera	PN40024 12X.V2	Autof V. vinifera ssp sativa	1	10976077	1	11369093
chr1_11007311_G_T	Vv_12X_V2_Chr1_11400327		Vitis vinifera subsp. vinifera	PN40024 12X.V2	Autof V. vinifera ssp sativa	1	11007311	1	11400327
chr1_11010707_G_T	Vv_12X_V2_Chr1_11403723		Vitis vinifera subsp. vinifera	PN40024 12X.V2	Autof V. vinifera ssp sativa	1	11010707	1	11403723
chr1_11027925_C_T	Vv_12X_V2_Chr1_11420941		Vitis vinifera subsp. vinifera	PN40024 12X.V2	Autof V. vinifera ssp sativa	1	11027925	1	11420941
chr1_11207220_A_G	Vv_12X_V2_Chr1_11600236		Vitis vinifera subsp. vinifera	PN40024 12X.V2	Autof V. vinifera ssp sativa	1	11207220	1	11600236
chr1_11269699_C_T	Vv_12X_V2_Chr1_11662715		Vitis vinifera subsp. vinifera	PN40024 12X.V2	Autof V. vinifera ssp sativa	1	11269699	1	11662715
chr1_11313468_C_T	Vv_12X_V2_Chr1_11706484		Vitis vinifera subsp. vinifera	PN40024 12X.V2	Autof V. vinifera ssp sativa	1	11313468	1	11706484
chr1_11324024_A_G	Vv_12X_V2_Chr1_11717040		Vitis vinifera subsp. vinifera	PN40024 12X.V2	Autof V. vinifera ssp sativa	1	11324024	1	11717040
chr1_11414632_C_T	Vv_12X_V2_Chr1_11807648		Vitis vinifera subsp. vinifera	PN40024 12X.V2	Autof V. vinifera ssp sativa	1	11414632	1	11807648
chr1_11428082_C_T	Vv_12X_V2_Chr1_11821098		Vitis vinifera subsp. vinifera	PN40024 12X.V2	Autof V. vinifera ssp sativa	1	11428082	1	11821098
chr1_11457396_C_T	Vv_12X_V2_Chr1_11850412		Vitis vinifera subsp. vinifera	PN40024 12X.V2	Autof V. vinifera ssp sativa	1	11457396	1	11850412
lb_C_T_chr1_11518301	Vv_12X_V2_Chr1_11911317		Vitis vinifera subsp. vinifera	PN40024 12X.V2	Autof V. vinifera ssp sativa	1	11518301	1	11911317
chr1_11527964_A_G	Vv_12X_V2_Chr1_11920980		Vitis vinifera subsp. vinifera	PN40024 12X.V2	Autof V. vinifera ssp sativa	1	11527964	1	11920980
chr1_11576311_A_C	Vv_12X_V2_Chr1_11969327		Vitis vinifera subsp. vinifera	PN40024 12X.V2	Autof V. vinifera ssp sativa	1	11576311	1	11969327
chr1_11600448_A_G	Vv_12X_V2_Chr1_11993464		Vitis vinifera subsp. vinifera	PN40024 12X.V2	Autof V. vinifera ssp sativa	1	11600448	1	11993464
chr1_11680867_A_G	Vv_12X_V2_Chr1_12073883		Vitis vinifera subsp. vinifera	PN40024 12X.V2	Autof V. vinifera ssp sativa	1	11680867	1	12073883
chr1_11709592_A_G	Vv_12X_V2_Chr1_12102608		Vitis vinifera subsp. vinifera	PN40024 12X.V2	Autof V. vinifera ssp sativa	1	11709592	1	12102608
chr1_11738703_C_T	Vv_12X_V2_Chr1_12131719		Vitis vinifera subsp. vinifera	PN40024 12X.V2	Autof V. vinifera ssp sativa	1	11738703	1	12131719
chr1_11739249_C_T	Vv_12X_V2_Chr1_12132265		Vitis vinifera subsp. vinifera	PN40024 12X.V2	Autof V. vinifera ssp sativa	1	11739249	1	12132265
chr1_11818337_C_T	Vv_12X_V2_Chr1_12211353		Vitis vinifera subsp. vinifera	PN40024 12X.V2	Autof V. vinifera ssp sativa	1	11818337	1	12211353
chr1_11853324_A_G	Vv_12X_V2_Chr1_12246340		Vitis vinifera subsp. vinifera	PN40024 12X.V2	Autof V. vinifera ssp sativa	1	11853324	1	12246340
chr1_11858923_A_G	Vv_12X_V2_Chr1_12251939		Vitis vinifera subsp. vinifera	PN40024 12X.V2	Autof V. vinifera ssp sativa	1	11858923	1	12251939
chr1_11874008_C_T	Vv_12X_V2_Chr1_12267024		Vitis vinifera subsp. vinifera	PN40024 12X.V2	Autof V. vinifera ssp sativa	1	11874008	1	12267024
chr1_11988940_A_C	Vv_12X_V2_Chr1_12381956		Vitis vinifera subsp. vinifera	PN40024 12X.V2	Autof V. vinifera ssp sativa	1	11988940	1	12381956
chr1_12046683_A_G	Vv_12X_V2_Chr1_12439699		Vitis vinifera subsp. vinifera	PN40024 12X.V2	Autof V. vinifera ssp sativa	1	12046683	1	12439699
SNP517_224	Vv_12X_V2_Chr1_12474824		Vitis vinifera subsp. vinifera	PN40024 12X.V2	Autof V. vinifera ssp sativa	1	12081808	1	12474824
chr1_12092270_C_T	Vv_12X_V2_Chr1_12485286		Vitis vinifera subsp. vinifera	PN40024 12X.V2	Autof V. vinifera ssp sativa	1	12092270	1	12485286
chr1_12127803_C_T	Vv_12X_V2_Chr1_12520819		Vitis vinifera subsp. vinifera	PN40024 12X.V2	Autof V. vinifera ssp sativa	1	12127803	1	12520819
chr1_12168156_C_T	Vv_12X_V2_Chr1_12561172		Vitis vinifera subsp. vinifera	PN40024 12X.V2	Autof V. vinifera ssp sativa	1	12168156	1	12561172
li_A_G_chr1_12170046	Vv_12X_V2_Chr1_12563062		Vitis vinifera subsp. vinifera	PN40024 12X.V2	Autof V. vinifera ssp sativa	1	12170046	1	12563062
chr1_12212304_C_T	Vv_12X_V2_Chr1_12605320		Vitis vinifera subsp. vinifera	PN40024 12X.V2	Autof V. vinifera ssp sativa	1	12212304	1	12605320
chr1_12214564_A_G	Vv_12X_V2_Chr1_12607580		Vitis vinifera subsp. vinifera	PN40024 12X.V2	Autof V. vinifera ssp sativa	1	12214564	1	12607580
SNP1241_207	Vv_12X_V2_Chr1_12608167		Vitis vinifera subsp. vinifera	PN40024 12X.V2	Autof V. vinifera ssp sativa	1	12215151	1	12608167
chr1_12284201_G_T	Vv_12X_V2_Chr1_12677217		Vitis vinifera subsp. vinifera	PN40024 12X.V2	Autof V. vinifera ssp sativa	1	12284201	1	12677217
chr1_12352034_C_T	Vv_12X_V2_Chr1_12745050		Vitis vinifera subsp. vinifera	PN40024 12X.V2	Autof V. vinifera ssp sativa	1	12352034	1	12745050
chr1_12361877_A_G	Vv_12X_V2_Chr1_12754893		Vitis vinifera subsp. vinifera	PN40024 12X.V2	Autof V. vinifera ssp sativa	1	12361877	1	12754893
chr1_12389474_A_C	Vv_12X_V2_Chr1_12782490		Vitis vinifera subsp. vinifera	PN40024 12X.V2	Autof V. vinifera ssp sativa	1	12389474	1	12782490
chr1_12400623_A_G	Vv_12X_V2_Chr1_12793639		Vitis vinifera subsp. vinifera	PN40024 12X.V2	Autof V. vinifera ssp sativa	1	12400623	1	12793639
lb_A_G_chr1_12493897	Vv_12X_V2_Chr1_12886913		Vitis vinifera subsp. vinifera	PN40024 12X.V2	Autof V. vinifera ssp sativa	1	12493897	1	12886913
chr1_12552777_A_G	Vv_12X_V2_Chr1_12945793		Vitis vinifera subsp. vinifera	PN40024 12X.V2	Autof V. vinifera ssp sativa	1	12552777	1	12945793
chr1_12560573_A_G	Vv_12X_V2_Chr1_12953589		Vitis vinifera subsp. vinifera	PN40024 12X.V2	Autof V. vinifera ssp sativa	1	12560573	1	12953589
chr1_12603724_A_G	Vv_12X_V2_Chr1_12996740		Vitis vinifera subsp. vinifera	PN40024 12X.V2	Autof V. vinifera ssp sativa	1	12603724	1	12996740
chr1_12648747_A_C	Vv_12X_V2_Chr1_13041763		Vitis vinifera subsp. vinifera	PN40024 12X.V2	Autof V. vinifera ssp sativa	1	12648747	1	13041763
chr1_12655926_A_C	Vv_12X_V2_Chr1_13048942		Vitis vinifera subsp. vinifera	PN40024 12X.V2	Autof V. vinifera ssp sativa	1	12655926	1	13048942
lb_C_T_chr1_13961488	Vv_12X_V2_Chr1_13179124		Vitis vinifera subsp. vinifera	PN40024 12X.V2	Autof V. vinifera ssp sativa	1	13961488	1	13179124
chr1_13972387_G_T	Vv_12X_V2_Chr1_13190023		Vitis vinifera subsp. vinifera	PN40024 12X.V2	Autof V. vinifera ssp sativa	1	13972387	1	13190023
chr1_13989145_A_C	Vv_12X_V2_Chr1_13206781		Vitis vinifera subsp. vinifera	PN40024 12X.V2	Autof V. vinifera ssp sativa	1	13989145	1	13206781
chr1_14006648_C_T	Vv_12X_V2_Chr1_13224284		Vitis vinifera subsp. vinifera	PN40024 12X.V2	Autof V. vinifera ssp sativa	1	14006648	1	13224284
chr1_14059862_G_T	Vv_12X_V2_Chr1_13277498		Vitis vinifera subsp. vinifera	PN40024 12X.V2	Autof V. vinifera ssp sativa	1	14059862	1	13277498
chr1_14163808_C_T	Vv_12X_V2_Chr1_13381444		Vitis vinifera subsp. vinifera	PN40024 12X.V2	Autof V. vinifera ssp sativa	1	14163808	1	13381444
chr1_14215925_A_G	Vv_12X_V2_Chr1_13433561		Vitis vinifera subsp. vinifera	PN40024 12X.V2	Autof V. vinifera ssp sativa	1	14215925	1	13433561
chr1_14217751_G_T	Vv_12X_V2_Chr1_13435387		Vitis vinifera subsp. vinifera	PN40024 12X.V2	Autof V. vinifera ssp sativa	1	14217751	1	13435387
chr1_14232730_C_T	Vv_12X_V2_Chr1_13450366		Vitis vinifera subsp. vinifera	PN40024 12X.V2	Autof V. vinifera ssp sativa	1	14232730	1	13450366
chrUn_18686784_C_T	Vv_12X_V2_Chr1_13516395		Vitis vinifera subsp. vinifera	PN40024 12X.V2	Autof V. vinifera ssp sativa	Un	18686784	1	13516395
chrUn_18688845_A_C	Vv_12X_V2_Chr1_13518456		Vitis vinifera subsp. vinifera	PN40024 12X.V2	Autof V. vinifera ssp sativa	Un	18688845	1	13518456
chrUn_18689404_C_T	Vv_12X_V2_Chr1_13519015		Vitis vinifera subsp. vinifera	PN40024 12X.V2	Autof V. vinifera ssp sativa	Un	18689404	1	13519015
chrUn_18689598_A_G	Vv_12X_V2_Chr1_13519209		Vitis vinifera subsp. vinifera	PN40024 12X.V2	Autof V. vinifera ssp sativa	Un	18689598	1	13519209
chrUn_18749659_G_T	Vv_12X_V2_Chr1_13579270		Vitis vinifera subsp. vinifera	PN40024 12X.V2	Autof V. vinifera ssp sativa	Un	18749659	1	13579270
chrUn_18750360_C_T	Vv_12X_V2_Chr1_13579971		Vitis vinifera subsp. vinifera	PN40024 12X.V2	Autof V. vinifera ssp sativa	Un	18750360	1	13579971
chrUn_18754887_A_G	Vv_12X_V2_Chr1_13584498		Vitis vinifera subsp. vinifera	PN40024 12X.V2	Autof V. vinifera ssp sativa	Un	18754887	1	13584498
chr1_13669728_C_T	Vv_12X_V2_Chr1_14647870		Vitis vinifera subsp. vinifera	PN40024 12X.V2	Autof V. vinifera ssp sativa	1	13669728	1	14647870
chr1_13676388_C_T	Vv_12X_V2_Chr1_14654530		Vitis vinifera subsp. vinifera	PN40024 12X.V2	Autof V. vinifera ssp sativa	1	13676388	1	14654530
chr1_13680311_A_G	Vv_12X_V2_Chr1_14658453		Vitis vinifera subsp. vinifera	PN40024 12X.V2	Autof V. vinifera ssp sativa	1	13680311	1	14658453
chr1_13811691_C_T	Vv_12X_V2_Chr1_14789833		Vitis vinifera subsp. vinifera	PN40024 12X.V2	Autof V. vinifera ssp sativa	1	13811691	1	14789833
chr1_13836783_C_T	Vv_12X_V2_Chr1_14814925		Vitis vinifera subsp. vinifera	PN40024 12X.V2	Autof V. vinifera ssp sativa	1	13836783	1	14814925
chr1_13920137_A_G	Vv_12X_V2_Chr1_14898279		Vitis vinifera subsp. vinifera	PN40024 12X.V2	Autof V. vinifera ssp sativa	1	13920137	1	14898279
chr1_13921759_G_T	Vv_12X_V2_Chr1_14899901		Vitis vinifera subsp. vinifera	PN40024 12X.V2	Autof V. vinifera ssp sativa	1	13921759	1	14899901
lb_G_A_chr1_random_285617	Vv_12X_V2_Chr1_15196306		Vitis vinifera subsp. vinifera	PN40024 12X.V2	Autof V. vinifera ssp sativa	1_random	285617	1	15196306
chr1_random_299123_A_G	Vv_12X_V2_Chr1_15209812		Vitis vinifera subsp. vinifera	PN40024 12X.V2	Autof V. vinifera ssp sativa	1_random	299123	1	15209812
chr1_random_299660_A_G	Vv_12X_V2_Chr1_15210349		Vitis vinifera subsp. vinifera	PN40024 12X.V2	Autof V. vinifera ssp sativa	1_random	299660	1	15210349
chr1_random_310365_A_C	Vv_12X_V2_Chr1_15221054		Vitis vinifera subsp. vinifera	PN40024 12X.V2	Autof V. vinifera ssp sativa	1_random	310365	1	15221054
chr1_random_312051_A_G	Vv_12X_V2_Chr1_15222740		Vitis vinifera subsp. vinifera	PN40024 12X.V2	Autof V. vinifera ssp sativa	1_random	312051	1	15222740
chr1_random_320168_A_G	Vv_12X_V2_Chr1_15230857		Vitis vinifera subsp. vinifera	PN40024 12X.V2	Autof V. vinifera ssp sativa	1_random	320168	1	15230857
chr1_random_468195_A_G	Vv_12X_V2_Chr1_15378884		Vitis vinifera subsp. vinifera	PN40024 12X.V2	Autof V. vinifera ssp sativa	1_random	468195	1	15378884
chr1_random_468874_C_T	Vv_12X_V2_Chr1_15379563		Vitis vinifera subsp. vinifera	PN40024 12X.V2	Autof V. vinifera ssp sativa	1_random	468874	1	15379563
chr1_random_482849_A_G	Vv_12X_V2_Chr1_15393538		Vitis vinifera subsp. vinifera	PN40024 12X.V2	Autof V. vinifera ssp sativa	1_random	482849	1	15393538
chr1_random_487744_C_T	Vv_12X_V2_Chr1_15398433		Vitis vinifera subsp. vinifera	PN40024 12X.V2	Autof V. vinifera ssp sativa	1_random	487744	1	15398433
chr1_random_490188_A_G	Vv_12X_V2_Chr1_15400877		Vitis vinifera subsp. vinifera	PN40024 12X.V2	Autof V. vinifera ssp sativa	1_random	490188	1	15400877
chr1_random_518920_A_G	Vv_12X_V2_Chr1_15429609		Vitis vinifera subsp. vinifera	PN40024 12X.V2	Autof V. vinifera ssp sativa	1_random	518920	1	15429609
chr1_random_522206_A_C	Vv_12X_V2_Chr1_15432895		Vitis vinifera subsp. vinifera	PN40024 12X.V2	Autof V. vinifera ssp sativa	1_random	522206	1	15432895
chr1_random_522794_C_T	Vv_12X_V2_Chr1_15433483		Vitis vinifera subsp. vinifera	PN40024 12X.V2	Autof V. vinifera ssp sativa	1_random	522794	1	15433483
chr1_random_545810_C_T	Vv_12X_V2_Chr1_15456499		Vitis vinifera subsp. vinifera	PN40024 12X.V2	Autof V. vinifera ssp sativa	1_random	545810	1	15456499
chr1_random_546617_A_G	Vv_12X_V2_Chr1_15457306		Vitis vinifera subsp. vinifera	PN40024 12X.V2	Autof V. vinifera ssp sativa	1_random	546617	1	15457306
chr1_14306100_C_T	Vv_12X_V2_Chr1_15501999		Vitis vinifera subsp. vinifera	PN40024 12X.V2	Autof V. vinifera ssp sativa	1	14306100	1	15501999
lb_G_T_chr1_14453117	Vv_12X_V2_Chr1_15649016		Vitis vinifera subsp. vinifera	PN40024 12X.V2	Autof V. vinifera ssp sativa	1	14453117	1	15649016
chr1_14581112_A_G	Vv_12X_V2_Chr1_15777011		Vitis vinifera subsp. vinifera	PN40024 12X.V2	Autof V. vinifera ssp sativa	1	14581112	1	15777011
chr1_14624429_C_T	Vv_12X_V2_Chr1_15820328		Vitis vinifera subsp. vinifera	PN40024 12X.V2	Autof V. vinifera ssp sativa	1	14624429	1	15820328
chr1_14667660_C_T	Vv_12X_V2_Chr1_15863559		Vitis vinifera subsp. vinifera	PN40024 12X.V2	Autof V. vinifera ssp sativa	1	14667660	1	15863559
chr1_14668769_C_T	Vv_12X_V2_Chr1_15864668		Vitis vinifera subsp. vinifera	PN40024 12X.V2	Autof V. vinifera ssp sativa	1	14668769	1	15864668
chr1_14860048_A_G	Vv_12X_V2_Chr1_16055947		Vitis vinifera subsp. vinifera	PN40024 12X.V2	Autof V. vinifera ssp sativa	1	14860048	1	16055947
chr1_14958139_A_G	Vv_12X_V2_Chr1_16154038		Vitis vinifera subsp. vinifera	PN40024 12X.V2	Autof V. vinifera ssp sativa	1	14958139	1	16154038
chr1_14983549_A_G	Vv_12X_V2_Chr1_16179448		Vitis vinifera subsp. vinifera	PN40024 12X.V2	Autof V. vinifera ssp sativa	1	14983549	1	16179448
chr1_15016961_A_G	Vv_12X_V2_Chr1_16212860		Vitis vinifera subsp. vinifera	PN40024 12X.V2	Autof V. vinifera ssp sativa	1	15016961	1	16212860
chr1_15601334_A_G	Vv_12X_V2_Chr1_16797233		Vitis vinifera subsp. vinifera	PN40024 12X.V2	Autof V. vinifera ssp sativa	1	15601334	1	16797233
chr1_15657631_G_T	Vv_12X_V2_Chr1_16853530		Vitis vinifera subsp. vinifera	PN40024 12X.V2	Autof V. vinifera ssp sativa	1	15657631	1	16853530
chr1_15659319_C_T	Vv_12X_V2_Chr1_16855218		Vitis vinifera subsp. vinifera	PN40024 12X.V2	Autof V. vinifera ssp sativa	1	15659319	1	16855218
chr1_15702664_A_G	Vv_12X_V2_Chr1_16898563		Vitis vinifera subsp. vinifera	PN40024 12X.V2	Autof V. vinifera ssp sativa	1	15702664	1	16898563
chr1_15717010_A_C	Vv_12X_V2_Chr1_16912909		Vitis vinifera subsp. vinifera	PN40024 12X.V2	Autof V. vinifera ssp sativa	1	15717010	1	16912909
chr1_15717071_C_T	Vv_12X_V2_Chr1_16912970		Vitis vinifera subsp. vinifera	PN40024 12X.V2	Autof V. vinifera ssp sativa	1	15717071	1	16912970
chr1_15804771_A_G	Vv_12X_V2_Chr1_17000670		Vitis vinifera subsp. vinifera	PN40024 12X.V2	Autof V. vinifera ssp sativa	1	15804771	1	17000670
chr1_15843271_A_G	Vv_12X_V2_Chr1_17039170		Vitis vinifera subsp. vinifera	PN40024 12X.V2	Autof V. vinifera ssp sativa	1	15843271	1	17039170
chr1_15889332_A_G	Vv_12X_V2_Chr1_17085231		Vitis vinifera subsp. vinifera	PN40024 12X.V2	Autof V. vinifera ssp sativa	1	15889332	1	17085231
SNP1375_272	Vv_12X_V2_Chr1_17088079		Vitis vinifera subsp. vinifera	PN40024 12X.V2	Autof V. vinifera ssp sativa	1	15892180	1	17088079
chr1_15909374_C_T	Vv_12X_V2_Chr1_17105273		Vitis vinifera subsp. vinifera	PN40024 12X.V2	Autof V. vinifera ssp sativa	1	15909374	1	17105273
chr1_15927368_A_G	Vv_12X_V2_Chr1_17123267		Vitis vinifera subsp. vinifera	PN40024 12X.V2	Autof V. vinifera ssp sativa	1	15927368	1	17123267
chr1_15934554_C_T	Vv_12X_V2_Chr1_17130453		Vitis vinifera subsp. vinifera	PN40024 12X.V2	Autof V. vinifera ssp sativa	1	15934554	1	17130453
chr1_16197622_A_G	Vv_12X_V2_Chr1_17393521		Vitis vinifera subsp. vinifera	PN40024 12X.V2	Autof V. vinifera ssp sativa	1	16197622	1	17393521
chr1_16205431_A_C	Vv_12X_V2_Chr1_17401330		Vitis vinifera subsp. vinifera	PN40024 12X.V2	Autof V. vinifera ssp sativa	1	16205431	1	17401330
chr1_16242814_C_T	Vv_12X_V2_Chr1_17438713		Vitis vinifera subsp. vinifera	PN40024 12X.V2	Autof V. vinifera ssp sativa	1	16242814	1	17438713
chr1_16266476_C_T	Vv_12X_V2_Chr1_17462375		Vitis vinifera subsp. vinifera	PN40024 12X.V2	Autof V. vinifera ssp sativa	1	16266476	1	17462375
chr1_16384739_A_G	Vv_12X_V2_Chr1_17580638		Vitis vinifera subsp. vinifera	PN40024 12X.V2	Autof V. vinifera ssp sativa	1	16384739	1	17580638
lb_G_A_chr1_16391144	Vv_12X_V2_Chr1_17587043		Vitis vinifera subsp. vinifera	PN40024 12X.V2	Autof V. vinifera ssp sativa	1	16391144	1	17587043
chr1_16444162_C_T	Vv_12X_V2_Chr1_17640061		Vitis vinifera subsp. vinifera	PN40024 12X.V2	Autof V. vinifera ssp sativa	1	16444162	1	17640061
chr1_16479147_A_G	Vv_12X_V2_Chr1_17675046		Vitis vinifera subsp. vinifera	PN40024 12X.V2	Autof V. vinifera ssp sativa	1	16479147	1	17675046
chr1_16550466_A_G	Vv_12X_V2_Chr1_17746365		Vitis vinifera subsp. vinifera	PN40024 12X.V2	Autof V. vinifera ssp sativa	1	16550466	1	17746365
chr1_16586426_A_C	Vv_12X_V2_Chr1_17782325		Vitis vinifera subsp. vinifera	PN40024 12X.V2	Autof V. vinifera ssp sativa	1	16586426	1	17782325
chr1_16618819_C_T	Vv_12X_V2_Chr1_17814718		Vitis vinifera subsp. vinifera	PN40024 12X.V2	Autof V. vinifera ssp sativa	1	16618819	1	17814718
chr1_16623814_C_T	Vv_12X_V2_Chr1_17819713		Vitis vinifera subsp. vinifera	PN40024 12X.V2	Autof V. vinifera ssp sativa	1	16623814	1	17819713
chr1_16864011_A_G	Vv_12X_V2_Chr1_18059910		Vitis vinifera subsp. vinifera	PN40024 12X.V2	Autof V. vinifera ssp sativa	1	16864011	1	18059910
chr1_16904389_C_T	Vv_12X_V2_Chr1_18100288		Vitis vinifera subsp. vinifera	PN40024 12X.V2	Autof V. vinifera ssp sativa	1	16904389	1	18100288
chr1_16906729_A_C	Vv_12X_V2_Chr1_18102628		Vitis vinifera subsp. vinifera	PN40024 12X.V2	Autof V. vinifera ssp sativa	1	16906729	1	18102628
chr1_16967062_A_G	Vv_12X_V2_Chr1_18162961		Vitis vinifera subsp. vinifera	PN40024 12X.V2	Autof V. vinifera ssp sativa	1	16967062	1	18162961
chr1_16977489_A_G	Vv_12X_V2_Chr1_18173388		Vitis vinifera subsp. vinifera	PN40024 12X.V2	Autof V. vinifera ssp sativa	1	16977489	1	18173388
chr1_17167398_A_G	Vv_12X_V2_Chr1_18363297		Vitis vinifera subsp. vinifera	PN40024 12X.V2	Autof V. vinifera ssp sativa	1	17167398	1	18363297
chr1_17218476_A_G	Vv_12X_V2_Chr1_18414375		Vitis vinifera subsp. vinifera	PN40024 12X.V2	Autof V. vinifera ssp sativa	1	17218476	1	18414375
chr1_17218655_A_G	Vv_12X_V2_Chr1_18414554		Vitis vinifera subsp. vinifera	PN40024 12X.V2	Autof V. vinifera ssp sativa	1	17218655	1	18414554
chr1_17324608_G_T	Vv_12X_V2_Chr1_18520507		Vitis vinifera subsp. vinifera	PN40024 12X.V2	Autof V. vinifera ssp sativa	1	17324608	1	18520507
chr1_17373491_A_G	Vv_12X_V2_Chr1_18569390		Vitis vinifera subsp. vinifera	PN40024 12X.V2	Autof V. vinifera ssp sativa	1	17373491	1	18569390
chr1_17402591_C_T	Vv_12X_V2_Chr1_18598490		Vitis vinifera subsp. vinifera	PN40024 12X.V2	Autof V. vinifera ssp sativa	1	17402591	1	18598490
chr1_17451211_A_G	Vv_12X_V2_Chr1_18647110		Vitis vinifera subsp. vinifera	PN40024 12X.V2	Autof V. vinifera ssp sativa	1	17451211	1	18647110
chr1_17549134_A_G	Vv_12X_V2_Chr1_18745033		Vitis vinifera subsp. vinifera	PN40024 12X.V2	Autof V. vinifera ssp sativa	1	17549134	1	18745033
chr1_17556282_A_G	Vv_12X_V2_Chr1_18752181		Vitis vinifera subsp. vinifera	PN40024 12X.V2	Autof V. vinifera ssp sativa	1	17556282	1	18752181
chr1_17557827_C_T	Vv_12X_V2_Chr1_18753726		Vitis vinifera subsp. vinifera	PN40024 12X.V2	Autof V. vinifera ssp sativa	1	17557827	1	18753726
lb_A_G_chr1_17880537	Vv_12X_V2_Chr1_19076436		Vitis vinifera subsp. vinifera	PN40024 12X.V2	Autof V. vinifera ssp sativa	1	17880537	1	19076436
chr1_17880631_A_G	Vv_12X_V2_Chr1_19076530		Vitis vinifera subsp. vinifera	PN40024 12X.V2	Autof V. vinifera ssp sativa	1	17880631	1	19076530
chr1_17917599_A_G	Vv_12X_V2_Chr1_19113498		Vitis vinifera subsp. vinifera	PN40024 12X.V2	Autof V. vinifera ssp sativa	1	17917599	1	19113498
chr1_17951118_A_C	Vv_12X_V2_Chr1_19147017		Vitis vinifera subsp. vinifera	PN40024 12X.V2	Autof V. vinifera ssp sativa	1	17951118	1	19147017
chr1_17969189_C_T	Vv_12X_V2_Chr1_19165088		Vitis vinifera subsp. vinifera	PN40024 12X.V2	Autof V. vinifera ssp sativa	1	17969189	1	19165088
chr1_18013177_C_T	Vv_12X_V2_Chr1_19209076		Vitis vinifera subsp. vinifera	PN40024 12X.V2	Autof V. vinifera ssp sativa	1	18013177	1	19209076
chr1_18021871_A_G	Vv_12X_V2_Chr1_19217770		Vitis vinifera subsp. vinifera	PN40024 12X.V2	Autof V. vinifera ssp sativa	1	18021871	1	19217770
chr1_18083420_G_T	Vv_12X_V2_Chr1_19279319		Vitis vinifera subsp. vinifera	PN40024 12X.V2	Autof V. vinifera ssp sativa	1	18083420	1	19279319
chr1_18105883_C_T	Vv_12X_V2_Chr1_19301782		Vitis vinifera subsp. vinifera	PN40024 12X.V2	Autof V. vinifera ssp sativa	1	18105883	1	19301782
chr1_18157904_A_G	Vv_12X_V2_Chr1_19353803		Vitis vinifera subsp. vinifera	PN40024 12X.V2	Autof V. vinifera ssp sativa	1	18157904	1	19353803
chr1_18181446_C_T	Vv_12X_V2_Chr1_19377345		Vitis vinifera subsp. vinifera	PN40024 12X.V2	Autof V. vinifera ssp sativa	1	18181446	1	19377345
chr1_18207009_C_T	Vv_12X_V2_Chr1_19402908		Vitis vinifera subsp. vinifera	PN40024 12X.V2	Autof V. vinifera ssp sativa	1	18207009	1	19402908
chr1_18321760_C_T	Vv_12X_V2_Chr1_19517659		Vitis vinifera subsp. vinifera	PN40024 12X.V2	Autof V. vinifera ssp sativa	1	18321760	1	19517659
chr1_18353212_A_G	Vv_12X_V2_Chr1_19549111		Vitis vinifera subsp. vinifera	PN40024 12X.V2	Autof V. vinifera ssp sativa	1	18353212	1	19549111
chr1_18368208_C_T	Vv_12X_V2_Chr1_19564107		Vitis vinifera subsp. vinifera	PN40024 12X.V2	Autof V. vinifera ssp sativa	1	18368208	1	19564107
chr1_18404031_A_G	Vv_12X_V2_Chr1_19599930		Vitis vinifera subsp. vinifera	PN40024 12X.V2	Autof V. vinifera ssp sativa	1	18404031	1	19599930
chr1_18463066_A_G	Vv_12X_V2_Chr1_19658965		Vitis vinifera subsp. vinifera	PN40024 12X.V2	Autof V. vinifera ssp sativa	1	18463066	1	19658965
li_G_A_chr1_18542179	Vv_12X_V2_Chr1_19738078		Vitis vinifera subsp. vinifera	PN40024 12X.V2	Autof V. vinifera ssp sativa	1	18542179	1	19738078
chr1_18577173_C_T	Vv_12X_V2_Chr1_19773072		Vitis vinifera subsp. vinifera	PN40024 12X.V2	Autof V. vinifera ssp sativa	1	18577173	1	19773072
chr1_18582851_C_T	Vv_12X_V2_Chr1_19778750		Vitis vinifera subsp. vinifera	PN40024 12X.V2	Autof V. vinifera ssp sativa	1	18582851	1	19778750
chr1_18651435_C_T	Vv_12X_V2_Chr1_19847334		Vitis vinifera subsp. vinifera	PN40024 12X.V2	Autof V. vinifera ssp sativa	1	18651435	1	19847334
chr1_18654390_C_T	Vv_12X_V2_Chr1_19850289		Vitis vinifera subsp. vinifera	PN40024 12X.V2	Autof V. vinifera ssp sativa	1	18654390	1	19850289
chr1_18760209_A_G	Vv_12X_V2_Chr1_19956108		Vitis vinifera subsp. vinifera	PN40024 12X.V2	Autof V. vinifera ssp sativa	1	18760209	1	19956108
lb_C_T_chr1_18885079	Vv_12X_V2_Chr1_20080978		Vitis vinifera subsp. vinifera	PN40024 12X.V2	Autof V. vinifera ssp sativa	1	18885079	1	20080978
chr1_18902730_A_G	Vv_12X_V2_Chr1_20098629		Vitis vinifera subsp. vinifera	PN40024 12X.V2	Autof V. vinifera ssp sativa	1	18902730	1	20098629
chr1_18906357_A_G	Vv_12X_V2_Chr1_20102256		Vitis vinifera subsp. vinifera	PN40024 12X.V2	Autof V. vinifera ssp sativa	1	18906357	1	20102256
chr1_18973092_A_C	Vv_12X_V2_Chr1_20168991		Vitis vinifera subsp. vinifera	PN40024 12X.V2	Autof V. vinifera ssp sativa	1	18973092	1	20168991
chr1_19009322_A_G	Vv_12X_V2_Chr1_20205221		Vitis vinifera subsp. vinifera	PN40024 12X.V2	Autof V. vinifera ssp sativa	1	19009322	1	20205221
chr1_19045364_G_T	Vv_12X_V2_Chr1_20241263		Vitis vinifera subsp. vinifera	PN40024 12X.V2	Autof V. vinifera ssp sativa	1	19045364	1	20241263
chr1_19097478_A_G	Vv_12X_V2_Chr1_20293377		Vitis vinifera subsp. vinifera	PN40024 12X.V2	Autof V. vinifera ssp sativa	1	19097478	1	20293377
chr1_19105277_A_C	Vv_12X_V2_Chr1_20301176		Vitis vinifera subsp. vinifera	PN40024 12X.V2	Autof V. vinifera ssp sativa	1	19105277	1	20301176
chr1_19117448_C_T	Vv_12X_V2_Chr1_20313347		Vitis vinifera subsp. vinifera	PN40024 12X.V2	Autof V. vinifera ssp sativa	1	19117448	1	20313347
chr1_19151567_C_T	Vv_12X_V2_Chr1_20347466		Vitis vinifera subsp. vinifera	PN40024 12X.V2	Autof V. vinifera ssp sativa	1	19151567	1	20347466
chr1_19186859_A_G	Vv_12X_V2_Chr1_20382758		Vitis vinifera subsp. vinifera	PN40024 12X.V2	Autof V. vinifera ssp sativa	1	19186859	1	20382758
chr1_19224395_A_G	Vv_12X_V2_Chr1_20420294		Vitis vinifera subsp. vinifera	PN40024 12X.V2	Autof V. vinifera ssp sativa	1	19224395	1	20420294
chr1_19231080_C_T	Vv_12X_V2_Chr1_20426979		Vitis vinifera subsp. vinifera	PN40024 12X.V2	Autof V. vinifera ssp sativa	1	19231080	1	20426979
chr1_19257832_A_G	Vv_12X_V2_Chr1_20453731		Vitis vinifera subsp. vinifera	PN40024 12X.V2	Autof V. vinifera ssp sativa	1	19257832	1	20453731
chr1_19258880_C_T	Vv_12X_V2_Chr1_20454779		Vitis vinifera subsp. vinifera	PN40024 12X.V2	Autof V. vinifera ssp sativa	1	19258880	1	20454779
chr1_19282978_A_G	Vv_12X_V2_Chr1_20478877		Vitis vinifera subsp. vinifera	PN40024 12X.V2	Autof V. vinifera ssp sativa	1	19282978	1	20478877
chr1_19473556_A_G	Vv_12X_V2_Chr1_20669455		Vitis vinifera subsp. vinifera	PN40024 12X.V2	Autof V. vinifera ssp sativa	1	19473556	1	20669455
chr1_19509283_A_G	Vv_12X_V2_Chr1_20705182		Vitis vinifera subsp. vinifera	PN40024 12X.V2	Autof V. vinifera ssp sativa	1	19509283	1	20705182
chr1_19545452_C_T	Vv_12X_V2_Chr1_20741351		Vitis vinifera subsp. vinifera	PN40024 12X.V2	Autof V. vinifera ssp sativa	1	19545452	1	20741351
chr1_19563280_C_T	Vv_12X_V2_Chr1_20759179		Vitis vinifera subsp. vinifera	PN40024 12X.V2	Autof V. vinifera ssp sativa	1	19563280	1	20759179
chr1_19565862_C_T	Vv_12X_V2_Chr1_20761761		Vitis vinifera subsp. vinifera	PN40024 12X.V2	Autof V. vinifera ssp sativa	1	19565862	1	20761761
chr1_19576877_A_G	Vv_12X_V2_Chr1_20772776		Vitis vinifera subsp. vinifera	PN40024 12X.V2	Autof V. vinifera ssp sativa	1	19576877	1	20772776
chr1_19616484_A_G	Vv_12X_V2_Chr1_20812383		Vitis vinifera subsp. vinifera	PN40024 12X.V2	Autof V. vinifera ssp sativa	1	19616484	1	20812383
chr1_19686518_A_G	Vv_12X_V2_Chr1_20882417		Vitis vinifera subsp. vinifera	PN40024 12X.V2	Autof V. vinifera ssp sativa	1	19686518	1	20882417
chr1_19715227_C_T	Vv_12X_V2_Chr1_20911126		Vitis vinifera subsp. vinifera	PN40024 12X.V2	Autof V. vinifera ssp sativa	1	19715227	1	20911126
chr1_19758132_C_T	Vv_12X_V2_Chr1_20954031		Vitis vinifera subsp. vinifera	PN40024 12X.V2	Autof V. vinifera ssp sativa	1	19758132	1	20954031
chr1_19793242_C_T	Vv_12X_V2_Chr1_20989141		Vitis vinifera subsp. vinifera	PN40024 12X.V2	Autof V. vinifera ssp sativa	1	19793242	1	20989141
chr1_19828192_C_T	Vv_12X_V2_Chr1_21024091		Vitis vinifera subsp. vinifera	PN40024 12X.V2	Autof V. vinifera ssp sativa	1	19828192	1	21024091
lb_G_A_chr1_19837314	Vv_12X_V2_Chr1_21033213		Vitis vinifera subsp. vinifera	PN40024 12X.V2	Autof V. vinifera ssp sativa	1	19837314	1	21033213
chr1_19866437_A_C	Vv_12X_V2_Chr1_21062336		Vitis vinifera subsp. vinifera	PN40024 12X.V2	Autof V. vinifera ssp sativa	1	19866437	1	21062336
chr1_19868076_A_G	Vv_12X_V2_Chr1_21063975		Vitis vinifera subsp. vinifera	PN40024 12X.V2	Autof V. vinifera ssp sativa	1	19868076	1	21063975
chr1_19930494_A_C	Vv_12X_V2_Chr1_21126393		Vitis vinifera subsp. vinifera	PN40024 12X.V2	Autof V. vinifera ssp sativa	1	19930494	1	21126393
chr1_19975589_A_G	Vv_12X_V2_Chr1_21171488		Vitis vinifera subsp. vinifera	PN40024 12X.V2	Autof V. vinifera ssp sativa	1	19975589	1	21171488
chr1_19990759_A_G	Vv_12X_V2_Chr1_21186658		Vitis vinifera subsp. vinifera	PN40024 12X.V2	Autof V. vinifera ssp sativa	1	19990759	1	21186658
chr1_19998477_A_G	Vv_12X_V2_Chr1_21194376		Vitis vinifera subsp. vinifera	PN40024 12X.V2	Autof V. vinifera ssp sativa	1	19998477	1	21194376
chr1_20641842_C_T	Vv_12X_V2_Chr1_21837741		Vitis vinifera subsp. vinifera	PN40024 12X.V2	Autof V. vinifera ssp sativa	1	20641842	1	21837741
chr1_20642990_A_G	Vv_12X_V2_Chr1_21838889		Vitis vinifera subsp. vinifera	PN40024 12X.V2	Autof V. vinifera ssp sativa	1	20642990	1	21838889
chr1_20648785_C_T	Vv_12X_V2_Chr1_21844684		Vitis vinifera subsp. vinifera	PN40024 12X.V2	Autof V. vinifera ssp sativa	1	20648785	1	21844684
chr1_20690921_A_G	Vv_12X_V2_Chr1_21886820		Vitis vinifera subsp. vinifera	PN40024 12X.V2	Autof V. vinifera ssp sativa	1	20690921	1	21886820
chr1_20723234_C_T	Vv_12X_V2_Chr1_21919133		Vitis vinifera subsp. vinifera	PN40024 12X.V2	Autof V. vinifera ssp sativa	1	20723234	1	21919133
chr1_20750265_C_T	Vv_12X_V2_Chr1_21946164		Vitis vinifera subsp. vinifera	PN40024 12X.V2	Autof V. vinifera ssp sativa	1	20750265	1	21946164
chr1_20870639_A_C	Vv_12X_V2_Chr1_22066538		Vitis vinifera subsp. vinifera	PN40024 12X.V2	Autof V. vinifera ssp sativa	1	20870639	1	22066538
chr1_20879274_C_T	Vv_12X_V2_Chr1_22075173		Vitis vinifera subsp. vinifera	PN40024 12X.V2	Autof V. vinifera ssp sativa	1	20879274	1	22075173
chr1_20902008_G_T	Vv_12X_V2_Chr1_22097907		Vitis vinifera subsp. vinifera	PN40024 12X.V2	Autof V. vinifera ssp sativa	1	20902008	1	22097907
chr1_20933816_C_T	Vv_12X_V2_Chr1_22129715		Vitis vinifera subsp. vinifera	PN40024 12X.V2	Autof V. vinifera ssp sativa	1	20933816	1	22129715
chr1_20944785_A_G	Vv_12X_V2_Chr1_22140684		Vitis vinifera subsp. vinifera	PN40024 12X.V2	Autof V. vinifera ssp sativa	1	20944785	1	22140684
chr1_20985372_C_T	Vv_12X_V2_Chr1_22181271		Vitis vinifera subsp. vinifera	PN40024 12X.V2	Autof V. vinifera ssp sativa	1	20985372	1	22181271
chr1_21007656_A_G	Vv_12X_V2_Chr1_22203555		Vitis vinifera subsp. vinifera	PN40024 12X.V2	Autof V. vinifera ssp sativa	1	21007656	1	22203555
chr1_21044474_C_T	Vv_12X_V2_Chr1_22240373		Vitis vinifera subsp. vinifera	PN40024 12X.V2	Autof V. vinifera ssp sativa	1	21044474	1	22240373
chr1_21076865_A_G	Vv_12X_V2_Chr1_22272764		Vitis vinifera subsp. vinifera	PN40024 12X.V2	Autof V. vinifera ssp sativa	1	21076865	1	22272764
chr1_21104634_A_C	Vv_12X_V2_Chr1_22300533		Vitis vinifera subsp. vinifera	PN40024 12X.V2	Autof V. vinifera ssp sativa	1	21104634	1	22300533
chr1_21179164_G_T	Vv_12X_V2_Chr1_22375063		Vitis vinifera subsp. vinifera	PN40024 12X.V2	Autof V. vinifera ssp sativa	1	21179164	1	22375063
chr1_21206468_A_C	Vv_12X_V2_Chr1_22402367		Vitis vinifera subsp. vinifera	PN40024 12X.V2	Autof V. vinifera ssp sativa	1	21206468	1	22402367
chr1_21223815_A_G	Vv_12X_V2_Chr1_22419714		Vitis vinifera subsp. vinifera	PN40024 12X.V2	Autof V. vinifera ssp sativa	1	21223815	1	22419714
chr1_21258195_G_T	Vv_12X_V2_Chr1_22454094		Vitis vinifera subsp. vinifera	PN40024 12X.V2	Autof V. vinifera ssp sativa	1	21258195	1	22454094
chr1_21373487_C_T	Vv_12X_V2_Chr1_22569386		Vitis vinifera subsp. vinifera	PN40024 12X.V2	Autof V. vinifera ssp sativa	1	21373487	1	22569386
chr1_21394971_C_T	Vv_12X_V2_Chr1_22590870		Vitis vinifera subsp. vinifera	PN40024 12X.V2	Autof V. vinifera ssp sativa	1	21394971	1	22590870
chr1_21473096_C_T	Vv_12X_V2_Chr1_22668995		Vitis vinifera subsp. vinifera	PN40024 12X.V2	Autof V. vinifera ssp sativa	1	21473096	1	22668995
chr1_21503298_C_T	Vv_12X_V2_Chr1_22699197		Vitis vinifera subsp. vinifera	PN40024 12X.V2	Autof V. vinifera ssp sativa	1	21503298	1	22699197
ae_T_C_chr1_21777172	Vv_12X_V2_Chr1_22796813		Vitis vinifera subsp. vinifera	PN40024 12X.V2	Autof V. vinifera ssp sativa	1	21777172	1	22796813
chr1_21860087_G_T	Vv_12X_V2_Chr1_22879728		Vitis vinifera subsp. vinifera	PN40024 12X.V2	Autof V. vinifera ssp sativa	1	21860087	1	22879728
chr1_21860582_C_T	Vv_12X_V2_Chr1_22880223		Vitis vinifera subsp. vinifera	PN40024 12X.V2	Autof V. vinifera ssp sativa	1	21860582	1	22880223
chr1_21894243_C_T	Vv_12X_V2_Chr1_22913884		Vitis vinifera subsp. vinifera	PN40024 12X.V2	Autof V. vinifera ssp sativa	1	21894243	1	22913884
SNP1025_100	Vv_12X_V2_Chr1_22957901		Vitis vinifera subsp. vinifera	PN40024 12X.V2	Autof V. vinifera ssp sativa	1	21938260	1	22957901
chr1_21967275_A_G	Vv_12X_V2_Chr1_22986916		Vitis vinifera subsp. vinifera	PN40024 12X.V2	Autof V. vinifera ssp sativa	1	21967275	1	22986916
chr1_22075765_C_T	Vv_12X_V2_Chr1_23095406		Vitis vinifera subsp. vinifera	PN40024 12X.V2	Autof V. vinifera ssp sativa	1	22075765	1	23095406
chr1_22107348_G_T	Vv_12X_V2_Chr1_23126989		Vitis vinifera subsp. vinifera	PN40024 12X.V2	Autof V. vinifera ssp sativa	1	22107348	1	23126989
chr1_22133457_A_C	Vv_12X_V2_Chr1_23153098		Vitis vinifera subsp. vinifera	PN40024 12X.V2	Autof V. vinifera ssp sativa	1	22133457	1	23153098
chr1_22184356_C_T	Vv_12X_V2_Chr1_23203997		Vitis vinifera subsp. vinifera	PN40024 12X.V2	Autof V. vinifera ssp sativa	1	22184356	1	23203997
chr1_22186509_C_T	Vv_12X_V2_Chr1_23206150		Vitis vinifera subsp. vinifera	PN40024 12X.V2	Autof V. vinifera ssp sativa	1	22186509	1	23206150
chr1_22190393_G_T	Vv_12X_V2_Chr1_23210034		Vitis vinifera subsp. vinifera	PN40024 12X.V2	Autof V. vinifera ssp sativa	1	22190393	1	23210034
chr1_22273966_A_G	Vv_12X_V2_Chr1_23293607		Vitis vinifera subsp. vinifera	PN40024 12X.V2	Autof V. vinifera ssp sativa	1	22273966	1	23293607
chr1_22322441_G_T	Vv_12X_V2_Chr1_23342082		Vitis vinifera subsp. vinifera	PN40024 12X.V2	Autof V. vinifera ssp sativa	1	22322441	1	23342082
chr1_22359683_A_G	Vv_12X_V2_Chr1_23379324		Vitis vinifera subsp. vinifera	PN40024 12X.V2	Autof V. vinifera ssp sativa	1	22359683	1	23379324
chr1_21610516_C_T	Vv_12X_V2_Chr1_23460839		Vitis vinifera subsp. vinifera	PN40024 12X.V2	Autof V. vinifera ssp sativa	1	21610516	1	23460839
chr1_21676342_A_C	Vv_12X_V2_Chr1_23526665		Vitis vinifera subsp. vinifera	PN40024 12X.V2	Autof V. vinifera ssp sativa	1	21676342	1	23526665
chr1_21713586_A_G	Vv_12X_V2_Chr1_23563909		Vitis vinifera subsp. vinifera	PN40024 12X.V2	Autof V. vinifera ssp sativa	1	21713586	1	23563909
chr1_21718827_A_G	Vv_12X_V2_Chr1_23569150		Vitis vinifera subsp. vinifera	PN40024 12X.V2	Autof V. vinifera ssp sativa	1	21718827	1	23569150
cn_G_A_chr1_22426516	Vv_12X_V2_Chr1_23622415		Vitis vinifera subsp. vinifera	PN40024 12X.V2	Autof V. vinifera ssp sativa	1	22426516	1	23622415
chr1_22428538_C_T	Vv_12X_V2_Chr1_23624437		Vitis vinifera subsp. vinifera	PN40024 12X.V2	Autof V. vinifera ssp sativa	1	22428538	1	23624437
chr1_22466694_A_C	Vv_12X_V2_Chr1_23662593		Vitis vinifera subsp. vinifera	PN40024 12X.V2	Autof V. vinifera ssp sativa	1	22466694	1	23662593
chr1_22498675_A_G	Vv_12X_V2_Chr1_23694574		Vitis vinifera subsp. vinifera	PN40024 12X.V2	Autof V. vinifera ssp sativa	1	22498675	1	23694574
chr1_22644187_C_T	Vv_12X_V2_Chr1_23840086		Vitis vinifera subsp. vinifera	PN40024 12X.V2	Autof V. vinifera ssp sativa	1	22644187	1	23840086
SNP1021_163	Vv_12X_V2_Chr1_23911553		Vitis vinifera subsp. vinifera	PN40024 12X.V2	Autof V. vinifera ssp sativa	1	22715654	1	23911553
chr1_22750062_C_T	Vv_12X_V2_Chr1_23945961		Vitis vinifera subsp. vinifera	PN40024 12X.V2	Autof V. vinifera ssp sativa	1	22750062	1	23945961
chr1_22783490_G_T	Vv_12X_V2_Chr1_23979389		Vitis vinifera subsp. vinifera	PN40024 12X.V2	Autof V. vinifera ssp sativa	1	22783490	1	23979389
chr1_22822369_A_G	Vv_12X_V2_Chr1_24018268		Vitis vinifera subsp. vinifera	PN40024 12X.V2	Autof V. vinifera ssp sativa	1	22822369	1	24018268
chr1_22857939_C_T	Vv_12X_V2_Chr1_24053838		Vitis vinifera subsp. vinifera	PN40024 12X.V2	Autof V. vinifera ssp sativa	1	22857939	1	24053838
chr1_22921027_A_C	Vv_12X_V2_Chr1_24116926		Vitis vinifera subsp. vinifera	PN40024 12X.V2	Autof V. vinifera ssp sativa	1	22921027	1	24116926
chr1_22964178_A_G	Vv_12X_V2_Chr1_24160077		Vitis vinifera subsp. vinifera	PN40024 12X.V2	Autof V. vinifera ssp sativa	1	22964178	1	24160077
chr1_23000434_C_T	Vv_12X_V2_Chr1_24196333		Vitis vinifera subsp. vinifera	PN40024 12X.V2	Autof V. vinifera ssp sativa	1	23000434	1	24196333
chr2_196889_A_G	Vv_12X_V2_Chr2_9305		Vitis vinifera subsp. vinifera	PN40024 12X.V2	Autof V. vinifera ssp sativa	2	196889	2	9305
chr2_235174_C_T	Vv_12X_V2_Chr2_47590		Vitis vinifera subsp. vinifera	PN40024 12X.V2	Autof V. vinifera ssp sativa	2	235174	2	47590
chr2_269208_A_G	Vv_12X_V2_Chr2_81624		Vitis vinifera subsp. vinifera	PN40024 12X.V2	Autof V. vinifera ssp sativa	2	269208	2	81624
chr2_296224_A_G	Vv_12X_V2_Chr2_108640		Vitis vinifera subsp. vinifera	PN40024 12X.V2	Autof V. vinifera ssp sativa	2	296224	2	108640
chr2_328553_A_G	Vv_12X_V2_Chr2_140969		Vitis vinifera subsp. vinifera	PN40024 12X.V2	Autof V. vinifera ssp sativa	2	328553	2	140969
chr2_349619_A_G	Vv_12X_V2_Chr2_162035		Vitis vinifera subsp. vinifera	PN40024 12X.V2	Autof V. vinifera ssp sativa	2	349619	2	162035
chr2_358571_A_G	Vv_12X_V2_Chr2_170987		Vitis vinifera subsp. vinifera	PN40024 12X.V2	Autof V. vinifera ssp sativa	2	358571	2	170987
chr2_422927_C_T	Vv_12X_V2_Chr2_235343		Vitis vinifera subsp. vinifera	PN40024 12X.V2	Autof V. vinifera ssp sativa	2	422927	2	235343
chr2_424424_A_G	Vv_12X_V2_Chr2_236840		Vitis vinifera subsp. vinifera	PN40024 12X.V2	Autof V. vinifera ssp sativa	2	424424	2	236840
chr2_486451_C_T	Vv_12X_V2_Chr2_298867		Vitis vinifera subsp. vinifera	PN40024 12X.V2	Autof V. vinifera ssp sativa	2	486451	2	298867
chr2_578645_C_T	Vv_12X_V2_Chr2_391061		Vitis vinifera subsp. vinifera	PN40024 12X.V2	Autof V. vinifera ssp sativa	2	578645	2	391061
chr2_578893_A_G	Vv_12X_V2_Chr2_391309		Vitis vinifera subsp. vinifera	PN40024 12X.V2	Autof V. vinifera ssp sativa	2	578893	2	391309
chr2_604535_G_T	Vv_12X_V2_Chr2_416951		Vitis vinifera subsp. vinifera	PN40024 12X.V2	Autof V. vinifera ssp sativa	2	604535	2	416951
chr2_655133_A_C	Vv_12X_V2_Chr2_467549		Vitis vinifera subsp. vinifera	PN40024 12X.V2	Autof V. vinifera ssp sativa	2	655133	2	467549
chr2_670423_C_T	Vv_12X_V2_Chr2_482839		Vitis vinifera subsp. vinifera	PN40024 12X.V2	Autof V. vinifera ssp sativa	2	670423	2	482839
chr2_732014_A_G	Vv_12X_V2_Chr2_544430		Vitis vinifera subsp. vinifera	PN40024 12X.V2	Autof V. vinifera ssp sativa	2	732014	2	544430
lb_A_G_chr2_741017	Vv_12X_V2_Chr2_553433		Vitis vinifera subsp. vinifera	PN40024 12X.V2	Autof V. vinifera ssp sativa	2	741017	2	553433
chr2_763931_G_T	Vv_12X_V2_Chr2_576347		Vitis vinifera subsp. vinifera	PN40024 12X.V2	Autof V. vinifera ssp sativa	2	763931	2	576347
chr2_836550_C_T	Vv_12X_V2_Chr2_648966		Vitis vinifera subsp. vinifera	PN40024 12X.V2	Autof V. vinifera ssp sativa	2	836550	2	648966
chr2_836697_A_G	Vv_12X_V2_Chr2_649113		Vitis vinifera subsp. vinifera	PN40024 12X.V2	Autof V. vinifera ssp sativa	2	836697	2	649113
chr2_856575_C_T	Vv_12X_V2_Chr2_668991		Vitis vinifera subsp. vinifera	PN40024 12X.V2	Autof V. vinifera ssp sativa	2	856575	2	668991
chr2_883053_G_T	Vv_12X_V2_Chr2_695469		Vitis vinifera subsp. vinifera	PN40024 12X.V2	Autof V. vinifera ssp sativa	2	883053	2	695469
chr2_938214_C_T	Vv_12X_V2_Chr2_750630		Vitis vinifera subsp. vinifera	PN40024 12X.V2	Autof V. vinifera ssp sativa	2	938214	2	750630
chr2_1043891_C_T	Vv_12X_V2_Chr2_856307		Vitis vinifera subsp. vinifera	PN40024 12X.V2	Autof V. vinifera ssp sativa	2	1043891	2	856307
chr2_1129940_G_T	Vv_12X_V2_Chr2_942356		Vitis vinifera subsp. vinifera	PN40024 12X.V2	Autof V. vinifera ssp sativa	2	1129940	2	942356
chr2_1139305_A_G	Vv_12X_V2_Chr2_951721		Vitis vinifera subsp. vinifera	PN40024 12X.V2	Autof V. vinifera ssp sativa	2	1139305	2	951721
chr2_1194240_A_C	Vv_12X_V2_Chr2_1006656		Vitis vinifera subsp. vinifera	PN40024 12X.V2	Autof V. vinifera ssp sativa	2	1194240	2	1006656
ae_T_C_chr2_1222166	Vv_12X_V2_Chr2_1034582		Vitis vinifera subsp. vinifera	PN40024 12X.V2	Autof V. vinifera ssp sativa	2	1222166	2	1034582
be_T_C_chr2_1227207	Vv_12X_V2_Chr2_1039623		Vitis vinifera subsp. vinifera	PN40024 12X.V2	Autof V. vinifera ssp sativa	2	1227207	2	1039623
chr2_1233291_C_T	Vv_12X_V2_Chr2_1045707		Vitis vinifera subsp. vinifera	PN40024 12X.V2	Autof V. vinifera ssp sativa	2	1233291	2	1045707
chr2_1263468_A_G	Vv_12X_V2_Chr2_1075884		Vitis vinifera subsp. vinifera	PN40024 12X.V2	Autof V. vinifera ssp sativa	2	1263468	2	1075884
chr2_1270536_A_C	Vv_12X_V2_Chr2_1082952		Vitis vinifera subsp. vinifera	PN40024 12X.V2	Autof V. vinifera ssp sativa	2	1270536	2	1082952
chr2_1347809_C_T	Vv_12X_V2_Chr2_1160225		Vitis vinifera subsp. vinifera	PN40024 12X.V2	Autof V. vinifera ssp sativa	2	1347809	2	1160225
chr2_1424334_G_T	Vv_12X_V2_Chr2_1236750		Vitis vinifera subsp. vinifera	PN40024 12X.V2	Autof V. vinifera ssp sativa	2	1424334	2	1236750
chr2_1459108_A_C	Vv_12X_V2_Chr2_1271524		Vitis vinifera subsp. vinifera	PN40024 12X.V2	Autof V. vinifera ssp sativa	2	1459108	2	1271524
chr2_1486301_A_G	Vv_12X_V2_Chr2_1298717		Vitis vinifera subsp. vinifera	PN40024 12X.V2	Autof V. vinifera ssp sativa	2	1486301	2	1298717
chr2_1539000_A_G	Vv_12X_V2_Chr2_1351416		Vitis vinifera subsp. vinifera	PN40024 12X.V2	Autof V. vinifera ssp sativa	2	1539000	2	1351416
chr2_1579733_C_T	Vv_12X_V2_Chr2_1392149		Vitis vinifera subsp. vinifera	PN40024 12X.V2	Autof V. vinifera ssp sativa	2	1579733	2	1392149
chr2_1606894_A_G	Vv_12X_V2_Chr2_1419310		Vitis vinifera subsp. vinifera	PN40024 12X.V2	Autof V. vinifera ssp sativa	2	1606894	2	1419310
chr2_1639758_A_G	Vv_12X_V2_Chr2_1452174		Vitis vinifera subsp. vinifera	PN40024 12X.V2	Autof V. vinifera ssp sativa	2	1639758	2	1452174
chr2_1656518_C_T	Vv_12X_V2_Chr2_1468934		Vitis vinifera subsp. vinifera	PN40024 12X.V2	Autof V. vinifera ssp sativa	2	1656518	2	1468934
chr2_1793393_C_T	Vv_12X_V2_Chr2_1605809		Vitis vinifera subsp. vinifera	PN40024 12X.V2	Autof V. vinifera ssp sativa	2	1793393	2	1605809
chr2_1826086_A_G	Vv_12X_V2_Chr2_1638502		Vitis vinifera subsp. vinifera	PN40024 12X.V2	Autof V. vinifera ssp sativa	2	1826086	2	1638502
chr2_1886798_A_G	Vv_12X_V2_Chr2_1699214		Vitis vinifera subsp. vinifera	PN40024 12X.V2	Autof V. vinifera ssp sativa	2	1886798	2	1699214
chr2_1919608_A_G	Vv_12X_V2_Chr2_1732024		Vitis vinifera subsp. vinifera	PN40024 12X.V2	Autof V. vinifera ssp sativa	2	1919608	2	1732024
chr2_1951176_A_G	Vv_12X_V2_Chr2_1763592		Vitis vinifera subsp. vinifera	PN40024 12X.V2	Autof V. vinifera ssp sativa	2	1951176	2	1763592
chr2_1970704_C_T	Vv_12X_V2_Chr2_1783120		Vitis vinifera subsp. vinifera	PN40024 12X.V2	Autof V. vinifera ssp sativa	2	1970704	2	1783120
chr2_2012940_C_T	Vv_12X_V2_Chr2_1825356		Vitis vinifera subsp. vinifera	PN40024 12X.V2	Autof V. vinifera ssp sativa	2	2012940	2	1825356
chr2_2107558_A_G	Vv_12X_V2_Chr2_1919974		Vitis vinifera subsp. vinifera	PN40024 12X.V2	Autof V. vinifera ssp sativa	2	2107558	2	1919974
chr2_2123366_A_G	Vv_12X_V2_Chr2_1935782		Vitis vinifera subsp. vinifera	PN40024 12X.V2	Autof V. vinifera ssp sativa	2	2123366	2	1935782
chr2_2138984_G_T	Vv_12X_V2_Chr2_1951400		Vitis vinifera subsp. vinifera	PN40024 12X.V2	Autof V. vinifera ssp sativa	2	2138984	2	1951400
chr2_2172483_A_C	Vv_12X_V2_Chr2_1984899		Vitis vinifera subsp. vinifera	PN40024 12X.V2	Autof V. vinifera ssp sativa	2	2172483	2	1984899
chr2_2193000_C_T	Vv_12X_V2_Chr2_2005416		Vitis vinifera subsp. vinifera	PN40024 12X.V2	Autof V. vinifera ssp sativa	2	2193000	2	2005416
chr2_2200380_C_T	Vv_12X_V2_Chr2_2012796		Vitis vinifera subsp. vinifera	PN40024 12X.V2	Autof V. vinifera ssp sativa	2	2200380	2	2012796
chr2_2231932_A_G	Vv_12X_V2_Chr2_2044348		Vitis vinifera subsp. vinifera	PN40024 12X.V2	Autof V. vinifera ssp sativa	2	2231932	2	2044348
chr2_2266367_A_G	Vv_12X_V2_Chr2_2078783		Vitis vinifera subsp. vinifera	PN40024 12X.V2	Autof V. vinifera ssp sativa	2	2266367	2	2078783
chr2_2266506_C_T	Vv_12X_V2_Chr2_2078922		Vitis vinifera subsp. vinifera	PN40024 12X.V2	Autof V. vinifera ssp sativa	2	2266506	2	2078922
chr2_2327659_A_G	Vv_12X_V2_Chr2_2140075		Vitis vinifera subsp. vinifera	PN40024 12X.V2	Autof V. vinifera ssp sativa	2	2327659	2	2140075
chr2_2350416_C_T	Vv_12X_V2_Chr2_2162832		Vitis vinifera subsp. vinifera	PN40024 12X.V2	Autof V. vinifera ssp sativa	2	2350416	2	2162832
chr2_2358066_C_T	Vv_12X_V2_Chr2_2170482		Vitis vinifera subsp. vinifera	PN40024 12X.V2	Autof V. vinifera ssp sativa	2	2358066	2	2170482
chr2_2424500_A_G	Vv_12X_V2_Chr2_2236916		Vitis vinifera subsp. vinifera	PN40024 12X.V2	Autof V. vinifera ssp sativa	2	2424500	2	2236916
chr2_2425720_G_T	Vv_12X_V2_Chr2_2238136		Vitis vinifera subsp. vinifera	PN40024 12X.V2	Autof V. vinifera ssp sativa	2	2425720	2	2238136
chr2_2486995_C_T	Vv_12X_V2_Chr2_2299411		Vitis vinifera subsp. vinifera	PN40024 12X.V2	Autof V. vinifera ssp sativa	2	2486995	2	2299411
SNP1293_294	Vv_12X_V2_Chr2_2309279		Vitis vinifera subsp. vinifera	PN40024 12X.V2	Autof V. vinifera ssp sativa	2	2496863	2	2309279
chr2_2525554_C_T	Vv_12X_V2_Chr2_2337970		Vitis vinifera subsp. vinifera	PN40024 12X.V2	Autof V. vinifera ssp sativa	2	2525554	2	2337970
chr2_2543419_G_T	Vv_12X_V2_Chr2_2355835		Vitis vinifera subsp. vinifera	PN40024 12X.V2	Autof V. vinifera ssp sativa	2	2543419	2	2355835
chr2_2574744_A_C	Vv_12X_V2_Chr2_2387160		Vitis vinifera subsp. vinifera	PN40024 12X.V2	Autof V. vinifera ssp sativa	2	2574744	2	2387160
chr2_2579624_A_G	Vv_12X_V2_Chr2_2392040		Vitis vinifera subsp. vinifera	PN40024 12X.V2	Autof V. vinifera ssp sativa	2	2579624	2	2392040
chr2_2635299_A_G	Vv_12X_V2_Chr2_2447715		Vitis vinifera subsp. vinifera	PN40024 12X.V2	Autof V. vinifera ssp sativa	2	2635299	2	2447715
chr2_2664548_C_T	Vv_12X_V2_Chr2_2476964		Vitis vinifera subsp. vinifera	PN40024 12X.V2	Autof V. vinifera ssp sativa	2	2664548	2	2476964
chr2_2711696_G_T	Vv_12X_V2_Chr2_2524112		Vitis vinifera subsp. vinifera	PN40024 12X.V2	Autof V. vinifera ssp sativa	2	2711696	2	2524112
chr2_2733262_A_G	Vv_12X_V2_Chr2_2545678		Vitis vinifera subsp. vinifera	PN40024 12X.V2	Autof V. vinifera ssp sativa	2	2733262	2	2545678
chr2_2760746_A_G	Vv_12X_V2_Chr2_2573162		Vitis vinifera subsp. vinifera	PN40024 12X.V2	Autof V. vinifera ssp sativa	2	2760746	2	2573162
chr2_2811785_C_T	Vv_12X_V2_Chr2_2624201		Vitis vinifera subsp. vinifera	PN40024 12X.V2	Autof V. vinifera ssp sativa	2	2811785	2	2624201
chr2_2828762_A_G	Vv_12X_V2_Chr2_2641178		Vitis vinifera subsp. vinifera	PN40024 12X.V2	Autof V. vinifera ssp sativa	2	2828762	2	2641178
chr2_2888876_C_T	Vv_12X_V2_Chr2_2701292		Vitis vinifera subsp. vinifera	PN40024 12X.V2	Autof V. vinifera ssp sativa	2	2888876	2	2701292
chr2_2948635_A_G	Vv_12X_V2_Chr2_2761051		Vitis vinifera subsp. vinifera	PN40024 12X.V2	Autof V. vinifera ssp sativa	2	2948635	2	2761051
chr2_2966286_C_T	Vv_12X_V2_Chr2_2778702		Vitis vinifera subsp. vinifera	PN40024 12X.V2	Autof V. vinifera ssp sativa	2	2966286	2	2778702
chr2_2981861_A_G	Vv_12X_V2_Chr2_2794277		Vitis vinifera subsp. vinifera	PN40024 12X.V2	Autof V. vinifera ssp sativa	2	2981861	2	2794277
chr2_3040529_C_T	Vv_12X_V2_Chr2_2852945		Vitis vinifera subsp. vinifera	PN40024 12X.V2	Autof V. vinifera ssp sativa	2	3040529	2	2852945
chr2_3106328_A_C	Vv_12X_V2_Chr2_2918744		Vitis vinifera subsp. vinifera	PN40024 12X.V2	Autof V. vinifera ssp sativa	2	3106328	2	2918744
chr2_3111428_C_T	Vv_12X_V2_Chr2_2923844		Vitis vinifera subsp. vinifera	PN40024 12X.V2	Autof V. vinifera ssp sativa	2	3111428	2	2923844
chr2_3122942_G_T	Vv_12X_V2_Chr2_2935358		Vitis vinifera subsp. vinifera	PN40024 12X.V2	Autof V. vinifera ssp sativa	2	3122942	2	2935358
chr2_3196395_A_G	Vv_12X_V2_Chr2_3008811		Vitis vinifera subsp. vinifera	PN40024 12X.V2	Autof V. vinifera ssp sativa	2	3196395	2	3008811
chr2_3200605_C_T	Vv_12X_V2_Chr2_3013021		Vitis vinifera subsp. vinifera	PN40024 12X.V2	Autof V. vinifera ssp sativa	2	3200605	2	3013021
chr2_3231574_C_T	Vv_12X_V2_Chr2_3043990		Vitis vinifera subsp. vinifera	PN40024 12X.V2	Autof V. vinifera ssp sativa	2	3231574	2	3043990
chr2_3274648_A_G	Vv_12X_V2_Chr2_3087064		Vitis vinifera subsp. vinifera	PN40024 12X.V2	Autof V. vinifera ssp sativa	2	3274648	2	3087064
chr2_3455664_A_G	Vv_12X_V2_Chr2_3268080		Vitis vinifera subsp. vinifera	PN40024 12X.V2	Autof V. vinifera ssp sativa	2	3455664	2	3268080
chr2_3457712_C_T	Vv_12X_V2_Chr2_3270128		Vitis vinifera subsp. vinifera	PN40024 12X.V2	Autof V. vinifera ssp sativa	2	3457712	2	3270128
chr2_3510009_A_C	Vv_12X_V2_Chr2_3322425		Vitis vinifera subsp. vinifera	PN40024 12X.V2	Autof V. vinifera ssp sativa	2	3510009	2	3322425
chr2_3511534_A_C	Vv_12X_V2_Chr2_3323950		Vitis vinifera subsp. vinifera	PN40024 12X.V2	Autof V. vinifera ssp sativa	2	3511534	2	3323950
chr2_3572168_C_T	Vv_12X_V2_Chr2_3384584		Vitis vinifera subsp. vinifera	PN40024 12X.V2	Autof V. vinifera ssp sativa	2	3572168	2	3384584
chr2_3583487_C_T	Vv_12X_V2_Chr2_3395903		Vitis vinifera subsp. vinifera	PN40024 12X.V2	Autof V. vinifera ssp sativa	2	3583487	2	3395903
chr2_3604524_G_T	Vv_12X_V2_Chr2_3416940		Vitis vinifera subsp. vinifera	PN40024 12X.V2	Autof V. vinifera ssp sativa	2	3604524	2	3416940
chr2_3701523_G_T	Vv_12X_V2_Chr2_3513939		Vitis vinifera subsp. vinifera	PN40024 12X.V2	Autof V. vinifera ssp sativa	2	3701523	2	3513939
lb_A_G_chr2_3706502	Vv_12X_V2_Chr2_3518918		Vitis vinifera subsp. vinifera	PN40024 12X.V2	Autof V. vinifera ssp sativa	2	3706502	2	3518918
SNP437_129	Vv_12X_V2_Chr2_3521805		Vitis vinifera subsp. vinifera	PN40024 12X.V2	Autof V. vinifera ssp sativa	2	3709389	2	3521805
chr2_3730149_A_C	Vv_12X_V2_Chr2_3542565		Vitis vinifera subsp. vinifera	PN40024 12X.V2	Autof V. vinifera ssp sativa	2	3730149	2	3542565
chr2_3744081_C_T	Vv_12X_V2_Chr2_3556497		Vitis vinifera subsp. vinifera	PN40024 12X.V2	Autof V. vinifera ssp sativa	2	3744081	2	3556497
chr2_3805481_G_T	Vv_12X_V2_Chr2_3617897		Vitis vinifera subsp. vinifera	PN40024 12X.V2	Autof V. vinifera ssp sativa	2	3805481	2	3617897
chr2_3854552_G_T	Vv_12X_V2_Chr2_3666968		Vitis vinifera subsp. vinifera	PN40024 12X.V2	Autof V. vinifera ssp sativa	2	3854552	2	3666968
chr2_3926249_A_C	Vv_12X_V2_Chr2_3738665		Vitis vinifera subsp. vinifera	PN40024 12X.V2	Autof V. vinifera ssp sativa	2	3926249	2	3738665
chr2_3948069_C_T	Vv_12X_V2_Chr2_3760485		Vitis vinifera subsp. vinifera	PN40024 12X.V2	Autof V. vinifera ssp sativa	2	3948069	2	3760485
chr2_4041762_C_T	Vv_12X_V2_Chr2_3854178		Vitis vinifera subsp. vinifera	PN40024 12X.V2	Autof V. vinifera ssp sativa	2	4041762	2	3854178
chr2_4046046_A_G	Vv_12X_V2_Chr2_3858462		Vitis vinifera subsp. vinifera	PN40024 12X.V2	Autof V. vinifera ssp sativa	2	4046046	2	3858462
chr2_4083041_C_T	Vv_12X_V2_Chr2_3895457		Vitis vinifera subsp. vinifera	PN40024 12X.V2	Autof V. vinifera ssp sativa	2	4083041	2	3895457
chr2_4101743_C_T	Vv_12X_V2_Chr2_3914159		Vitis vinifera subsp. vinifera	PN40024 12X.V2	Autof V. vinifera ssp sativa	2	4101743	2	3914159
chr2_4122634_C_T	Vv_12X_V2_Chr2_3935050		Vitis vinifera subsp. vinifera	PN40024 12X.V2	Autof V. vinifera ssp sativa	2	4122634	2	3935050
chr2_4137690_A_G	Vv_12X_V2_Chr2_3950106		Vitis vinifera subsp. vinifera	PN40024 12X.V2	Autof V. vinifera ssp sativa	2	4137690	2	3950106
chr2_4227007_A_G	Vv_12X_V2_Chr2_4039423		Vitis vinifera subsp. vinifera	PN40024 12X.V2	Autof V. vinifera ssp sativa	2	4227007	2	4039423
chr2_4256659_A_G	Vv_12X_V2_Chr2_4069075		Vitis vinifera subsp. vinifera	PN40024 12X.V2	Autof V. vinifera ssp sativa	2	4256659	2	4069075
chr2_4322402_A_C	Vv_12X_V2_Chr2_4134818		Vitis vinifera subsp. vinifera	PN40024 12X.V2	Autof V. vinifera ssp sativa	2	4322402	2	4134818
chr2_4407836_A_C	Vv_12X_V2_Chr2_4220252		Vitis vinifera subsp. vinifera	PN40024 12X.V2	Autof V. vinifera ssp sativa	2	4407836	2	4220252
chr2_4416953_A_G	Vv_12X_V2_Chr2_4229369		Vitis vinifera subsp. vinifera	PN40024 12X.V2	Autof V. vinifera ssp sativa	2	4416953	2	4229369
SNP293_20	Vv_12X_V2_Chr2_4238305		Vitis vinifera subsp. vinifera	PN40024 12X.V2	Autof V. vinifera ssp sativa	2	4425889	2	4238305
chr2_4431200_A_G	Vv_12X_V2_Chr2_4243616		Vitis vinifera subsp. vinifera	PN40024 12X.V2	Autof V. vinifera ssp sativa	2	4431200	2	4243616
chr2_4478881_A_G	Vv_12X_V2_Chr2_4291297		Vitis vinifera subsp. vinifera	PN40024 12X.V2	Autof V. vinifera ssp sativa	2	4478881	2	4291297
chr2_4504565_C_T	Vv_12X_V2_Chr2_4316981		Vitis vinifera subsp. vinifera	PN40024 12X.V2	Autof V. vinifera ssp sativa	2	4504565	2	4316981
chr2_4534614_C_T	Vv_12X_V2_Chr2_4347030		Vitis vinifera subsp. vinifera	PN40024 12X.V2	Autof V. vinifera ssp sativa	2	4534614	2	4347030
chr2_4572698_A_C	Vv_12X_V2_Chr2_4385114		Vitis vinifera subsp. vinifera	PN40024 12X.V2	Autof V. vinifera ssp sativa	2	4572698	2	4385114
chr2_4587514_A_C	Vv_12X_V2_Chr2_4399930		Vitis vinifera subsp. vinifera	PN40024 12X.V2	Autof V. vinifera ssp sativa	2	4587514	2	4399930
chr2_4603854_A_G	Vv_12X_V2_Chr2_4416270		Vitis vinifera subsp. vinifera	PN40024 12X.V2	Autof V. vinifera ssp sativa	2	4603854	2	4416270
ae_G_A_chr2_4715740	Vv_12X_V2_Chr2_4530971		Vitis vinifera subsp. vinifera	PN40024 12X.V2	Autof V. vinifera ssp sativa	2	4715740	2	4530971
chr2_4732593_A_C	Vv_12X_V2_Chr2_4547834		Vitis vinifera subsp. vinifera	PN40024 12X.V2	Autof V. vinifera ssp sativa	2	4732593	2	4547834
chr2_4734598_C_T	Vv_12X_V2_Chr2_4549839		Vitis vinifera subsp. vinifera	PN40024 12X.V2	Autof V. vinifera ssp sativa	2	4734598	2	4549839
chrUn_31687358_A_C	Vv_12X_V2_Chr2_4646317		Vitis vinifera subsp. vinifera	PN40024 12X.V2	Autof V. vinifera ssp sativa	Un	31687358	2	4646317
chrUn_31689768_C_T	Vv_12X_V2_Chr2_4648727		Vitis vinifera subsp. vinifera	PN40024 12X.V2	Autof V. vinifera ssp sativa	Un	31689768	2	4648727
chrUn_23286386_A_G	Vv_12X_V2_Chr2_4670506		Vitis vinifera subsp. vinifera	PN40024 12X.V2	Autof V. vinifera ssp sativa	Un	23286386	2	4670506
chrUn_23332701_A_G	Vv_12X_V2_Chr2_4716821		Vitis vinifera subsp. vinifera	PN40024 12X.V2	Autof V. vinifera ssp sativa	Un	23332701	2	4716821
chrUn_23345443_C_T	Vv_12X_V2_Chr2_4729563		Vitis vinifera subsp. vinifera	PN40024 12X.V2	Autof V. vinifera ssp sativa	Un	23345443	2	4729563
chrUn_23376323_C_T	Vv_12X_V2_Chr2_4760443		Vitis vinifera subsp. vinifera	PN40024 12X.V2	Autof V. vinifera ssp sativa	Un	23376323	2	4760443
chr2_4826364_C_T	Vv_12X_V2_Chr2_4769151		Vitis vinifera subsp. vinifera	PN40024 12X.V2	Autof V. vinifera ssp sativa	2	4826364	2	4769151
chr2_4883183_C_T	Vv_12X_V2_Chr2_4825970		Vitis vinifera subsp. vinifera	PN40024 12X.V2	Autof V. vinifera ssp sativa	2	4883183	2	4825970
chr2_5063635_C_T	Vv_12X_V2_Chr2_5006422		Vitis vinifera subsp. vinifera	PN40024 12X.V2	Autof V. vinifera ssp sativa	2	5063635	2	5006422
chr2_5124416_C_T	Vv_12X_V2_Chr2_5067203		Vitis vinifera subsp. vinifera	PN40024 12X.V2	Autof V. vinifera ssp sativa	2	5124416	2	5067203
SNP581_114	Vv_12X_V2_Chr2_5084681		Vitis vinifera subsp. vinifera	PN40024 12X.V2	Autof V. vinifera ssp sativa	2	5141894	2	5084681
chr2_5165704_C_T	Vv_12X_V2_Chr2_5108491		Vitis vinifera subsp. vinifera	PN40024 12X.V2	Autof V. vinifera ssp sativa	2	5165704	2	5108491
chr2_5193991_C_T	Vv_12X_V2_Chr2_5136778		Vitis vinifera subsp. vinifera	PN40024 12X.V2	Autof V. vinifera ssp sativa	2	5193991	2	5136778
chr2_5279601_C_T	Vv_12X_V2_Chr2_5222388		Vitis vinifera subsp. vinifera	PN40024 12X.V2	Autof V. vinifera ssp sativa	2	5279601	2	5222388
chr2_5289880_C_T	Vv_12X_V2_Chr2_5232667		Vitis vinifera subsp. vinifera	PN40024 12X.V2	Autof V. vinifera ssp sativa	2	5289880	2	5232667
chr2_5376726_C_T	Vv_12X_V2_Chr2_5319513		Vitis vinifera subsp. vinifera	PN40024 12X.V2	Autof V. vinifera ssp sativa	2	5376726	2	5319513
chrUn_15372178_C_T	Vv_12X_V2_Chr2_5348391		Vitis vinifera subsp. vinifera	PN40024 12X.V2	Autof V. vinifera ssp sativa	Un	15372178	2	5348391
chrUn_15381484_C_T	Vv_12X_V2_Chr2_5357697		Vitis vinifera subsp. vinifera	PN40024 12X.V2	Autof V. vinifera ssp sativa	Un	15381484	2	5357697
chrUn_15407337_C_T	Vv_12X_V2_Chr2_5383550		Vitis vinifera subsp. vinifera	PN40024 12X.V2	Autof V. vinifera ssp sativa	Un	15407337	2	5383550
chrUn_15425251_A_G	Vv_12X_V2_Chr2_5401464		Vitis vinifera subsp. vinifera	PN40024 12X.V2	Autof V. vinifera ssp sativa	Un	15425251	2	5401464
chrUn_15447188_G_T	Vv_12X_V2_Chr2_5423401		Vitis vinifera subsp. vinifera	PN40024 12X.V2	Autof V. vinifera ssp sativa	Un	15447188	2	5423401
chrUn_15448409_A_G	Vv_12X_V2_Chr2_5424622		Vitis vinifera subsp. vinifera	PN40024 12X.V2	Autof V. vinifera ssp sativa	Un	15448409	2	5424622
chrUn_15467485_C_T	Vv_12X_V2_Chr2_5443698		Vitis vinifera subsp. vinifera	PN40024 12X.V2	Autof V. vinifera ssp sativa	Un	15467485	2	5443698
chrUn_15496883_A_G	Vv_12X_V2_Chr2_5473096		Vitis vinifera subsp. vinifera	PN40024 12X.V2	Autof V. vinifera ssp sativa	Un	15496883	2	5473096
chrUn_15556806_G_T	Vv_12X_V2_Chr2_5533019		Vitis vinifera subsp. vinifera	PN40024 12X.V2	Autof V. vinifera ssp sativa	Un	15556806	2	5533019
chrUn_15559145_C_T	Vv_12X_V2_Chr2_5535358		Vitis vinifera subsp. vinifera	PN40024 12X.V2	Autof V. vinifera ssp sativa	Un	15559145	2	5535358
chrUn_15559576_G_T	Vv_12X_V2_Chr2_5535789		Vitis vinifera subsp. vinifera	PN40024 12X.V2	Autof V. vinifera ssp sativa	Un	15559576	2	5535789
chr2_5646321_C_T	Vv_12X_V2_Chr2_5758320		Vitis vinifera subsp. vinifera	PN40024 12X.V2	Autof V. vinifera ssp sativa	2	5646321	2	5758320
chr2_5662969_C_T	Vv_12X_V2_Chr2_5774968		Vitis vinifera subsp. vinifera	PN40024 12X.V2	Autof V. vinifera ssp sativa	2	5662969	2	5774968
chr2_5726489_A_G	Vv_12X_V2_Chr2_5838488		Vitis vinifera subsp. vinifera	PN40024 12X.V2	Autof V. vinifera ssp sativa	2	5726489	2	5838488
chr2_5727275_A_C	Vv_12X_V2_Chr2_5839274		Vitis vinifera subsp. vinifera	PN40024 12X.V2	Autof V. vinifera ssp sativa	2	5727275	2	5839274
chr2_5759393_A_G	Vv_12X_V2_Chr2_5871392		Vitis vinifera subsp. vinifera	PN40024 12X.V2	Autof V. vinifera ssp sativa	2	5759393	2	5871392
chr2_5788962_A_G	Vv_12X_V2_Chr2_5900961		Vitis vinifera subsp. vinifera	PN40024 12X.V2	Autof V. vinifera ssp sativa	2	5788962	2	5900961
chr2_5815525_A_C	Vv_12X_V2_Chr2_5927524		Vitis vinifera subsp. vinifera	PN40024 12X.V2	Autof V. vinifera ssp sativa	2	5815525	2	5927524
chr2_5818402_A_C	Vv_12X_V2_Chr2_5930401		Vitis vinifera subsp. vinifera	PN40024 12X.V2	Autof V. vinifera ssp sativa	2	5818402	2	5930401
chr2_5873057_A_G	Vv_12X_V2_Chr2_5985056		Vitis vinifera subsp. vinifera	PN40024 12X.V2	Autof V. vinifera ssp sativa	2	5873057	2	5985056
chr2_5917719_A_G	Vv_12X_V2_Chr2_6029718		Vitis vinifera subsp. vinifera	PN40024 12X.V2	Autof V. vinifera ssp sativa	2	5917719	2	6029718
chr2_5946698_A_C	Vv_12X_V2_Chr2_6058697		Vitis vinifera subsp. vinifera	PN40024 12X.V2	Autof V. vinifera ssp sativa	2	5946698	2	6058697
chr2_6040324_A_G	Vv_12X_V2_Chr2_6152323		Vitis vinifera subsp. vinifera	PN40024 12X.V2	Autof V. vinifera ssp sativa	2	6040324	2	6152323
chr2_6041573_A_C	Vv_12X_V2_Chr2_6153572		Vitis vinifera subsp. vinifera	PN40024 12X.V2	Autof V. vinifera ssp sativa	2	6041573	2	6153572
chr2_6101616_A_C	Vv_12X_V2_Chr2_6213615		Vitis vinifera subsp. vinifera	PN40024 12X.V2	Autof V. vinifera ssp sativa	2	6101616	2	6213615
chr2_6129993_A_G	Vv_12X_V2_Chr2_6241992		Vitis vinifera subsp. vinifera	PN40024 12X.V2	Autof V. vinifera ssp sativa	2	6129993	2	6241992
chr2_6164795_G_T	Vv_12X_V2_Chr2_6276794		Vitis vinifera subsp. vinifera	PN40024 12X.V2	Autof V. vinifera ssp sativa	2	6164795	2	6276794
chr2_6226579_A_G	Vv_12X_V2_Chr2_6338578		Vitis vinifera subsp. vinifera	PN40024 12X.V2	Autof V. vinifera ssp sativa	2	6226579	2	6338578
chr2_6258157_A_G	Vv_12X_V2_Chr2_6370156		Vitis vinifera subsp. vinifera	PN40024 12X.V2	Autof V. vinifera ssp sativa	2	6258157	2	6370156
chr2_6290550_A_G	Vv_12X_V2_Chr2_6402549		Vitis vinifera subsp. vinifera	PN40024 12X.V2	Autof V. vinifera ssp sativa	2	6290550	2	6402549
chr2_6313608_G_T	Vv_12X_V2_Chr2_6425607		Vitis vinifera subsp. vinifera	PN40024 12X.V2	Autof V. vinifera ssp sativa	2	6313608	2	6425607
chr2_6349261_C_T	Vv_12X_V2_Chr2_6461260		Vitis vinifera subsp. vinifera	PN40024 12X.V2	Autof V. vinifera ssp sativa	2	6349261	2	6461260
chr2_6350324_C_T	Vv_12X_V2_Chr2_6462323		Vitis vinifera subsp. vinifera	PN40024 12X.V2	Autof V. vinifera ssp sativa	2	6350324	2	6462323
chr2_6368443_A_G	Vv_12X_V2_Chr2_6480442		Vitis vinifera subsp. vinifera	PN40024 12X.V2	Autof V. vinifera ssp sativa	2	6368443	2	6480442
chr2_6381028_C_T	Vv_12X_V2_Chr2_6493027		Vitis vinifera subsp. vinifera	PN40024 12X.V2	Autof V. vinifera ssp sativa	2	6381028	2	6493027
chr2_6432724_C_T	Vv_12X_V2_Chr2_6544723		Vitis vinifera subsp. vinifera	PN40024 12X.V2	Autof V. vinifera ssp sativa	2	6432724	2	6544723
chr2_6475332_A_G	Vv_12X_V2_Chr2_6587331		Vitis vinifera subsp. vinifera	PN40024 12X.V2	Autof V. vinifera ssp sativa	2	6475332	2	6587331
chr2_6501610_C_T	Vv_12X_V2_Chr2_6613609		Vitis vinifera subsp. vinifera	PN40024 12X.V2	Autof V. vinifera ssp sativa	2	6501610	2	6613609
chr2_6544843_A_G	Vv_12X_V2_Chr2_6656842		Vitis vinifera subsp. vinifera	PN40024 12X.V2	Autof V. vinifera ssp sativa	2	6544843	2	6656842
chr2_6553246_A_C	Vv_12X_V2_Chr2_6665245		Vitis vinifera subsp. vinifera	PN40024 12X.V2	Autof V. vinifera ssp sativa	2	6553246	2	6665245
chr2_6628241_A_G	Vv_12X_V2_Chr2_6740240		Vitis vinifera subsp. vinifera	PN40024 12X.V2	Autof V. vinifera ssp sativa	2	6628241	2	6740240
chr2_6703782_A_C	Vv_12X_V2_Chr2_6815781		Vitis vinifera subsp. vinifera	PN40024 12X.V2	Autof V. vinifera ssp sativa	2	6703782	2	6815781
chr2_6710849_C_T	Vv_12X_V2_Chr2_6822848		Vitis vinifera subsp. vinifera	PN40024 12X.V2	Autof V. vinifera ssp sativa	2	6710849	2	6822848
chr2_6727718_C_T	Vv_12X_V2_Chr2_6839717		Vitis vinifera subsp. vinifera	PN40024 12X.V2	Autof V. vinifera ssp sativa	2	6727718	2	6839717
chr2_6747516_C_T	Vv_12X_V2_Chr2_6859515		Vitis vinifera subsp. vinifera	PN40024 12X.V2	Autof V. vinifera ssp sativa	2	6747516	2	6859515
chr2_6754285_A_G	Vv_12X_V2_Chr2_6866284		Vitis vinifera subsp. vinifera	PN40024 12X.V2	Autof V. vinifera ssp sativa	2	6754285	2	6866284
chr2_6790442_C_T	Vv_12X_V2_Chr2_6902441		Vitis vinifera subsp. vinifera	PN40024 12X.V2	Autof V. vinifera ssp sativa	2	6790442	2	6902441
chr2_6819508_C_T	Vv_12X_V2_Chr2_6931507		Vitis vinifera subsp. vinifera	PN40024 12X.V2	Autof V. vinifera ssp sativa	2	6819508	2	6931507
chr2_6848154_C_T	Vv_12X_V2_Chr2_6960153		Vitis vinifera subsp. vinifera	PN40024 12X.V2	Autof V. vinifera ssp sativa	2	6848154	2	6960153
chr2_6864753_A_G	Vv_12X_V2_Chr2_6976752		Vitis vinifera subsp. vinifera	PN40024 12X.V2	Autof V. vinifera ssp sativa	2	6864753	2	6976752
chr2_6976938_G_T	Vv_12X_V2_Chr2_7088937		Vitis vinifera subsp. vinifera	PN40024 12X.V2	Autof V. vinifera ssp sativa	2	6976938	2	7088937
chr2_6977110_C_T	Vv_12X_V2_Chr2_7089109		Vitis vinifera subsp. vinifera	PN40024 12X.V2	Autof V. vinifera ssp sativa	2	6977110	2	7089109
chr2_7006798_A_G	Vv_12X_V2_Chr2_7118797		Vitis vinifera subsp. vinifera	PN40024 12X.V2	Autof V. vinifera ssp sativa	2	7006798	2	7118797
chr2_7060869_A_G	Vv_12X_V2_Chr2_7172868		Vitis vinifera subsp. vinifera	PN40024 12X.V2	Autof V. vinifera ssp sativa	2	7060869	2	7172868
chr2_7070114_C_T	Vv_12X_V2_Chr2_7182113		Vitis vinifera subsp. vinifera	PN40024 12X.V2	Autof V. vinifera ssp sativa	2	7070114	2	7182113
chr2_7100711_C_T	Vv_12X_V2_Chr2_7212710		Vitis vinifera subsp. vinifera	PN40024 12X.V2	Autof V. vinifera ssp sativa	2	7100711	2	7212710
chr2_7128812_G_T	Vv_12X_V2_Chr2_7240811		Vitis vinifera subsp. vinifera	PN40024 12X.V2	Autof V. vinifera ssp sativa	2	7128812	2	7240811
chr2_7161346_A_G	Vv_12X_V2_Chr2_7273345		Vitis vinifera subsp. vinifera	PN40024 12X.V2	Autof V. vinifera ssp sativa	2	7161346	2	7273345
mu_s_A_G_chr2_7193001	Vv_12X_V2_Chr2_7305010		Vitis vinifera subsp. vinifera	PN40024 12X.V2	Autof V. vinifera ssp sativa	2	7193001	2	7305010
chr2_7195735_C_T	Vv_12X_V2_Chr2_7307734		Vitis vinifera subsp. vinifera	PN40024 12X.V2	Autof V. vinifera ssp sativa	2	7195735	2	7307734
chr2_7205677_A_C	Vv_12X_V2_Chr2_7317676		Vitis vinifera subsp. vinifera	PN40024 12X.V2	Autof V. vinifera ssp sativa	2	7205677	2	7317676
chr2_7223646_A_G	Vv_12X_V2_Chr2_7335645		Vitis vinifera subsp. vinifera	PN40024 12X.V2	Autof V. vinifera ssp sativa	2	7223646	2	7335645
chr2_7300456_A_G	Vv_12X_V2_Chr2_7412455		Vitis vinifera subsp. vinifera	PN40024 12X.V2	Autof V. vinifera ssp sativa	2	7300456	2	7412455
chr2_7304374_C_T	Vv_12X_V2_Chr2_7416373		Vitis vinifera subsp. vinifera	PN40024 12X.V2	Autof V. vinifera ssp sativa	2	7304374	2	7416373
chr2_7323453_A_G	Vv_12X_V2_Chr2_7435452		Vitis vinifera subsp. vinifera	PN40024 12X.V2	Autof V. vinifera ssp sativa	2	7323453	2	7435452
chr2_7333641_G_T	Vv_12X_V2_Chr2_7445640		Vitis vinifera subsp. vinifera	PN40024 12X.V2	Autof V. vinifera ssp sativa	2	7333641	2	7445640
chr2_7384952_G_T	Vv_12X_V2_Chr2_7496951		Vitis vinifera subsp. vinifera	PN40024 12X.V2	Autof V. vinifera ssp sativa	2	7384952	2	7496951
chr2_7428546_C_T	Vv_12X_V2_Chr2_7540545		Vitis vinifera subsp. vinifera	PN40024 12X.V2	Autof V. vinifera ssp sativa	2	7428546	2	7540545
chr2_7520864_C_T	Vv_12X_V2_Chr2_7632863		Vitis vinifera subsp. vinifera	PN40024 12X.V2	Autof V. vinifera ssp sativa	2	7520864	2	7632863
chr2_7539910_A_C	Vv_12X_V2_Chr2_7651909		Vitis vinifera subsp. vinifera	PN40024 12X.V2	Autof V. vinifera ssp sativa	2	7539910	2	7651909
chr2_7590649_A_C	Vv_12X_V2_Chr2_7702648		Vitis vinifera subsp. vinifera	PN40024 12X.V2	Autof V. vinifera ssp sativa	2	7590649	2	7702648
chr2_7598150_C_T	Vv_12X_V2_Chr2_7710149		Vitis vinifera subsp. vinifera	PN40024 12X.V2	Autof V. vinifera ssp sativa	2	7598150	2	7710149
chr2_7631378_C_T	Vv_12X_V2_Chr2_7743377		Vitis vinifera subsp. vinifera	PN40024 12X.V2	Autof V. vinifera ssp sativa	2	7631378	2	7743377
chr2_7668447_A_G	Vv_12X_V2_Chr2_7780446		Vitis vinifera subsp. vinifera	PN40024 12X.V2	Autof V. vinifera ssp sativa	2	7668447	2	7780446
chr2_7668577_C_T	Vv_12X_V2_Chr2_7780576		Vitis vinifera subsp. vinifera	PN40024 12X.V2	Autof V. vinifera ssp sativa	2	7668577	2	7780576
chr2_7807926_C_T	Vv_12X_V2_Chr2_7919925		Vitis vinifera subsp. vinifera	PN40024 12X.V2	Autof V. vinifera ssp sativa	2	7807926	2	7919925
chr2_7838818_A_G	Vv_12X_V2_Chr2_7950817		Vitis vinifera subsp. vinifera	PN40024 12X.V2	Autof V. vinifera ssp sativa	2	7838818	2	7950817
chr2_7879961_G_T	Vv_12X_V2_Chr2_7991960		Vitis vinifera subsp. vinifera	PN40024 12X.V2	Autof V. vinifera ssp sativa	2	7879961	2	7991960
chr2_7905347_A_G	Vv_12X_V2_Chr2_8017346		Vitis vinifera subsp. vinifera	PN40024 12X.V2	Autof V. vinifera ssp sativa	2	7905347	2	8017346
chr2_7943169_A_C	Vv_12X_V2_Chr2_8055168		Vitis vinifera subsp. vinifera	PN40024 12X.V2	Autof V. vinifera ssp sativa	2	7943169	2	8055168
chr2_7969863_G_T	Vv_12X_V2_Chr2_8081862		Vitis vinifera subsp. vinifera	PN40024 12X.V2	Autof V. vinifera ssp sativa	2	7969863	2	8081862
chr2_7970900_C_T	Vv_12X_V2_Chr2_8082899		Vitis vinifera subsp. vinifera	PN40024 12X.V2	Autof V. vinifera ssp sativa	2	7970900	2	8082899
chr2_8021856_C_T	Vv_12X_V2_Chr2_8133855		Vitis vinifera subsp. vinifera	PN40024 12X.V2	Autof V. vinifera ssp sativa	2	8021856	2	8133855
chr2_8029257_A_G	Vv_12X_V2_Chr2_8141256		Vitis vinifera subsp. vinifera	PN40024 12X.V2	Autof V. vinifera ssp sativa	2	8029257	2	8141256
chr2_8163276_C_T	Vv_12X_V2_Chr2_8275275		Vitis vinifera subsp. vinifera	PN40024 12X.V2	Autof V. vinifera ssp sativa	2	8163276	2	8275275
chr2_8185167_C_T	Vv_12X_V2_Chr2_8297166		Vitis vinifera subsp. vinifera	PN40024 12X.V2	Autof V. vinifera ssp sativa	2	8185167	2	8297166
chr2_8227729_C_T	Vv_12X_V2_Chr2_8339728		Vitis vinifera subsp. vinifera	PN40024 12X.V2	Autof V. vinifera ssp sativa	2	8227729	2	8339728
chr2_8286942_A_C	Vv_12X_V2_Chr2_8398941		Vitis vinifera subsp. vinifera	PN40024 12X.V2	Autof V. vinifera ssp sativa	2	8286942	2	8398941
chr2_8288379_A_G	Vv_12X_V2_Chr2_8400378		Vitis vinifera subsp. vinifera	PN40024 12X.V2	Autof V. vinifera ssp sativa	2	8288379	2	8400378
chr2_8347472_C_T	Vv_12X_V2_Chr2_8459471		Vitis vinifera subsp. vinifera	PN40024 12X.V2	Autof V. vinifera ssp sativa	2	8347472	2	8459471
chr2_8381864_C_T	Vv_12X_V2_Chr2_8493863		Vitis vinifera subsp. vinifera	PN40024 12X.V2	Autof V. vinifera ssp sativa	2	8381864	2	8493863
chr2_8470895_A_G	Vv_12X_V2_Chr2_8582894		Vitis vinifera subsp. vinifera	PN40024 12X.V2	Autof V. vinifera ssp sativa	2	8470895	2	8582894
chr2_8538748_A_G	Vv_12X_V2_Chr2_8650747		Vitis vinifera subsp. vinifera	PN40024 12X.V2	Autof V. vinifera ssp sativa	2	8538748	2	8650747
chr2_8567027_C_T	Vv_12X_V2_Chr2_8679026		Vitis vinifera subsp. vinifera	PN40024 12X.V2	Autof V. vinifera ssp sativa	2	8567027	2	8679026
chr2_8569987_C_T	Vv_12X_V2_Chr2_8681986		Vitis vinifera subsp. vinifera	PN40024 12X.V2	Autof V. vinifera ssp sativa	2	8569987	2	8681986
chr2_8582944_A_G	Vv_12X_V2_Chr2_8694943		Vitis vinifera subsp. vinifera	PN40024 12X.V2	Autof V. vinifera ssp sativa	2	8582944	2	8694943
chr2_8585331_C_T	Vv_12X_V2_Chr2_8697330		Vitis vinifera subsp. vinifera	PN40024 12X.V2	Autof V. vinifera ssp sativa	2	8585331	2	8697330
cn_C_T_chr2_8693554	Vv_12X_V2_Chr2_8805553		Vitis vinifera subsp. vinifera	PN40024 12X.V2	Autof V. vinifera ssp sativa	2	8693554	2	8805553
chr2_8742380_G_T	Vv_12X_V2_Chr2_8854379		Vitis vinifera subsp. vinifera	PN40024 12X.V2	Autof V. vinifera ssp sativa	2	8742380	2	8854379
chr2_8810865_C_T	Vv_12X_V2_Chr2_8922864		Vitis vinifera subsp. vinifera	PN40024 12X.V2	Autof V. vinifera ssp sativa	2	8810865	2	8922864
chr2_8828693_C_T	Vv_12X_V2_Chr2_8940692		Vitis vinifera subsp. vinifera	PN40024 12X.V2	Autof V. vinifera ssp sativa	2	8828693	2	8940692
chr2_8943456_A_G	Vv_12X_V2_Chr2_9055455		Vitis vinifera subsp. vinifera	PN40024 12X.V2	Autof V. vinifera ssp sativa	2	8943456	2	9055455
chr2_8971434_A_G	Vv_12X_V2_Chr2_9083433		Vitis vinifera subsp. vinifera	PN40024 12X.V2	Autof V. vinifera ssp sativa	2	8971434	2	9083433
chr2_8974123_A_C	Vv_12X_V2_Chr2_9086122		Vitis vinifera subsp. vinifera	PN40024 12X.V2	Autof V. vinifera ssp sativa	2	8974123	2	9086122
chr2_8975106_G_T	Vv_12X_V2_Chr2_9087105		Vitis vinifera subsp. vinifera	PN40024 12X.V2	Autof V. vinifera ssp sativa	2	8975106	2	9087105
chr2_9002325_A_C	Vv_12X_V2_Chr2_9114324		Vitis vinifera subsp. vinifera	PN40024 12X.V2	Autof V. vinifera ssp sativa	2	9002325	2	9114324
chr2_9136972_A_C	Vv_12X_V2_Chr2_9248971		Vitis vinifera subsp. vinifera	PN40024 12X.V2	Autof V. vinifera ssp sativa	2	9136972	2	9248971
chr2_9143505_A_G	Vv_12X_V2_Chr2_9255504		Vitis vinifera subsp. vinifera	PN40024 12X.V2	Autof V. vinifera ssp sativa	2	9143505	2	9255504
chr2_9201855_A_G	Vv_12X_V2_Chr2_9313854		Vitis vinifera subsp. vinifera	PN40024 12X.V2	Autof V. vinifera ssp sativa	2	9201855	2	9313854
chr2_9223164_C_T	Vv_12X_V2_Chr2_9335163		Vitis vinifera subsp. vinifera	PN40024 12X.V2	Autof V. vinifera ssp sativa	2	9223164	2	9335163
chr2_9224040_A_G	Vv_12X_V2_Chr2_9336039		Vitis vinifera subsp. vinifera	PN40024 12X.V2	Autof V. vinifera ssp sativa	2	9224040	2	9336039
chr2_10280395_C_T	Vv_12X_V2_Chr2_10392394		Vitis vinifera subsp. vinifera	PN40024 12X.V2	Autof V. vinifera ssp sativa	2	10280395	2	10392394
chr2_10288147_A_G	Vv_12X_V2_Chr2_10400146		Vitis vinifera subsp. vinifera	PN40024 12X.V2	Autof V. vinifera ssp sativa	2	10288147	2	10400146
chr2_10292647_C_T	Vv_12X_V2_Chr2_10404646		Vitis vinifera subsp. vinifera	PN40024 12X.V2	Autof V. vinifera ssp sativa	2	10292647	2	10404646
chr2_10372341_G_T	Vv_12X_V2_Chr2_10484340		Vitis vinifera subsp. vinifera	PN40024 12X.V2	Autof V. vinifera ssp sativa	2	10372341	2	10484340
chr2_10373108_A_C	Vv_12X_V2_Chr2_10485107		Vitis vinifera subsp. vinifera	PN40024 12X.V2	Autof V. vinifera ssp sativa	2	10373108	2	10485107
chr2_10418680_A_G	Vv_12X_V2_Chr2_10530679		Vitis vinifera subsp. vinifera	PN40024 12X.V2	Autof V. vinifera ssp sativa	2	10418680	2	10530679
chr2_10441235_A_G	Vv_12X_V2_Chr2_10553234		Vitis vinifera subsp. vinifera	PN40024 12X.V2	Autof V. vinifera ssp sativa	2	10441235	2	10553234
chr2_10477784_G_T	Vv_12X_V2_Chr2_10589783		Vitis vinifera subsp. vinifera	PN40024 12X.V2	Autof V. vinifera ssp sativa	2	10477784	2	10589783
chr2_10503939_A_G	Vv_12X_V2_Chr2_10615938		Vitis vinifera subsp. vinifera	PN40024 12X.V2	Autof V. vinifera ssp sativa	2	10503939	2	10615938
chr2_10510317_A_G	Vv_12X_V2_Chr2_10622316		Vitis vinifera subsp. vinifera	PN40024 12X.V2	Autof V. vinifera ssp sativa	2	10510317	2	10622316
chr2_10654773_C_T	Vv_12X_V2_Chr2_10766772		Vitis vinifera subsp. vinifera	PN40024 12X.V2	Autof V. vinifera ssp sativa	2	10654773	2	10766772
chr2_10673869_A_G	Vv_12X_V2_Chr2_10785868		Vitis vinifera subsp. vinifera	PN40024 12X.V2	Autof V. vinifera ssp sativa	2	10673869	2	10785868
chr2_10684005_A_G	Vv_12X_V2_Chr2_10796004		Vitis vinifera subsp. vinifera	PN40024 12X.V2	Autof V. vinifera ssp sativa	2	10684005	2	10796004
chr2_10699793_A_C	Vv_12X_V2_Chr2_10811792		Vitis vinifera subsp. vinifera	PN40024 12X.V2	Autof V. vinifera ssp sativa	2	10699793	2	10811792
chr2_12651672_C_T	Vv_12X_V2_Chr2_12763671		Vitis vinifera subsp. vinifera	PN40024 12X.V2	Autof V. vinifera ssp sativa	2	12651672	2	12763671
chr2_12687047_G_T	Vv_12X_V2_Chr2_12799046		Vitis vinifera subsp. vinifera	PN40024 12X.V2	Autof V. vinifera ssp sativa	2	12687047	2	12799046
chr2_12717297_A_G	Vv_12X_V2_Chr2_12829296		Vitis vinifera subsp. vinifera	PN40024 12X.V2	Autof V. vinifera ssp sativa	2	12717297	2	12829296
chr2_13076380_C_T	Vv_12X_V2_Chr2_13188379		Vitis vinifera subsp. vinifera	PN40024 12X.V2	Autof V. vinifera ssp sativa	2	13076380	2	13188379
chr2_13131040_C_T	Vv_12X_V2_Chr2_13243039		Vitis vinifera subsp. vinifera	PN40024 12X.V2	Autof V. vinifera ssp sativa	2	13131040	2	13243039
chr2_13398576_C_T	Vv_12X_V2_Chr2_13510575		Vitis vinifera subsp. vinifera	PN40024 12X.V2	Autof V. vinifera ssp sativa	2	13398576	2	13510575
chr2_13421510_A_G	Vv_12X_V2_Chr2_13533509		Vitis vinifera subsp. vinifera	PN40024 12X.V2	Autof V. vinifera ssp sativa	2	13421510	2	13533509
chr2_13423466_A_G	Vv_12X_V2_Chr2_13535465		Vitis vinifera subsp. vinifera	PN40024 12X.V2	Autof V. vinifera ssp sativa	2	13423466	2	13535465
chr2_13508002_G_T	Vv_12X_V2_Chr2_13620001		Vitis vinifera subsp. vinifera	PN40024 12X.V2	Autof V. vinifera ssp sativa	2	13508002	2	13620001
chr2_14053110_A_G	Vv_12X_V2_Chr2_14165109		Vitis vinifera subsp. vinifera	PN40024 12X.V2	Autof V. vinifera ssp sativa	2	14053110	2	14165109
chr2_14057713_G_T	Vv_12X_V2_Chr2_14169712		Vitis vinifera subsp. vinifera	PN40024 12X.V2	Autof V. vinifera ssp sativa	2	14057713	2	14169712
chr2_14208969_A_G	Vv_12X_V2_Chr2_14320968		Vitis vinifera subsp. vinifera	PN40024 12X.V2	Autof V. vinifera ssp sativa	2	14208969	2	14320968
chr2_14315554_G_T	Vv_12X_V2_Chr2_14427553		Vitis vinifera subsp. vinifera	PN40024 12X.V2	Autof V. vinifera ssp sativa	2	14315554	2	14427553
chr2_14353671_A_G	Vv_12X_V2_Chr2_14465670		Vitis vinifera subsp. vinifera	PN40024 12X.V2	Autof V. vinifera ssp sativa	2	14353671	2	14465670
chr2_14566591_C_T	Vv_12X_V2_Chr2_14678590		Vitis vinifera subsp. vinifera	PN40024 12X.V2	Autof V. vinifera ssp sativa	2	14566591	2	14678590
chr2_14702692_A_C	Vv_12X_V2_Chr2_14814691		Vitis vinifera subsp. vinifera	PN40024 12X.V2	Autof V. vinifera ssp sativa	2	14702692	2	14814691
chr2_14777037_A_C	Vv_12X_V2_Chr2_14889036		Vitis vinifera subsp. vinifera	PN40024 12X.V2	Autof V. vinifera ssp sativa	2	14777037	2	14889036
chr2_14941180_C_T	Vv_12X_V2_Chr2_15053179		Vitis vinifera subsp. vinifera	PN40024 12X.V2	Autof V. vinifera ssp sativa	2	14941180	2	15053179
chr2_14954503_C_T	Vv_12X_V2_Chr2_15066502		Vitis vinifera subsp. vinifera	PN40024 12X.V2	Autof V. vinifera ssp sativa	2	14954503	2	15066502
chr2_14954585_C_T	Vv_12X_V2_Chr2_15066584		Vitis vinifera subsp. vinifera	PN40024 12X.V2	Autof V. vinifera ssp sativa	2	14954585	2	15066584
chr2_15412739_C_T	Vv_12X_V2_Chr2_15524738		Vitis vinifera subsp. vinifera	PN40024 12X.V2	Autof V. vinifera ssp sativa	2	15412739	2	15524738
chr2_15833950_A_G	Vv_12X_V2_Chr2_15945949		Vitis vinifera subsp. vinifera	PN40024 12X.V2	Autof V. vinifera ssp sativa	2	15833950	2	15945949
chr2_16302151_A_G	Vv_12X_V2_Chr2_16414150		Vitis vinifera subsp. vinifera	PN40024 12X.V2	Autof V. vinifera ssp sativa	2	16302151	2	16414150
chr2_16539681_A_G	Vv_12X_V2_Chr2_16651680		Vitis vinifera subsp. vinifera	PN40024 12X.V2	Autof V. vinifera ssp sativa	2	16539681	2	16651680
chr2_16550998_A_G	Vv_12X_V2_Chr2_16662997		Vitis vinifera subsp. vinifera	PN40024 12X.V2	Autof V. vinifera ssp sativa	2	16550998	2	16662997
chr2_16585824_C_T	Vv_12X_V2_Chr2_16697823		Vitis vinifera subsp. vinifera	PN40024 12X.V2	Autof V. vinifera ssp sativa	2	16585824	2	16697823
chr2_16652759_A_G	Vv_12X_V2_Chr2_16764758		Vitis vinifera subsp. vinifera	PN40024 12X.V2	Autof V. vinifera ssp sativa	2	16652759	2	16764758
chr2_16684333_A_G	Vv_12X_V2_Chr2_16796332		Vitis vinifera subsp. vinifera	PN40024 12X.V2	Autof V. vinifera ssp sativa	2	16684333	2	16796332
chr2_16685674_A_G	Vv_12X_V2_Chr2_16797673		Vitis vinifera subsp. vinifera	PN40024 12X.V2	Autof V. vinifera ssp sativa	2	16685674	2	16797673
chr2_16808228_C_T	Vv_12X_V2_Chr2_16920227		Vitis vinifera subsp. vinifera	PN40024 12X.V2	Autof V. vinifera ssp sativa	2	16808228	2	16920227
chr2_16854734_C_T	Vv_12X_V2_Chr2_16966733		Vitis vinifera subsp. vinifera	PN40024 12X.V2	Autof V. vinifera ssp sativa	2	16854734	2	16966733
chr2_16869475_G_T	Vv_12X_V2_Chr2_16981474		Vitis vinifera subsp. vinifera	PN40024 12X.V2	Autof V. vinifera ssp sativa	2	16869475	2	16981474
chr2_16916164_A_C	Vv_12X_V2_Chr2_17028163		Vitis vinifera subsp. vinifera	PN40024 12X.V2	Autof V. vinifera ssp sativa	2	16916164	2	17028163
chr2_17148717_A_G	Vv_12X_V2_Chr2_17260716		Vitis vinifera subsp. vinifera	PN40024 12X.V2	Autof V. vinifera ssp sativa	2	17148717	2	17260716
chr2_17149486_C_T	Vv_12X_V2_Chr2_17261485		Vitis vinifera subsp. vinifera	PN40024 12X.V2	Autof V. vinifera ssp sativa	2	17149486	2	17261485
chr2_17150032_A_G	Vv_12X_V2_Chr2_17262031		Vitis vinifera subsp. vinifera	PN40024 12X.V2	Autof V. vinifera ssp sativa	2	17150032	2	17262031
chr2_17369631_A_G	Vv_12X_V2_Chr2_17481630		Vitis vinifera subsp. vinifera	PN40024 12X.V2	Autof V. vinifera ssp sativa	2	17369631	2	17481630
chr2_17400888_A_G	Vv_12X_V2_Chr2_17512887		Vitis vinifera subsp. vinifera	PN40024 12X.V2	Autof V. vinifera ssp sativa	2	17400888	2	17512887
chr2_17403109_G_T	Vv_12X_V2_Chr2_17515108		Vitis vinifera subsp. vinifera	PN40024 12X.V2	Autof V. vinifera ssp sativa	2	17403109	2	17515108
chr2_17602936_C_T	Vv_12X_V2_Chr2_17714935		Vitis vinifera subsp. vinifera	PN40024 12X.V2	Autof V. vinifera ssp sativa	2	17602936	2	17714935
chr2_17647143_G_T	Vv_12X_V2_Chr2_17759142		Vitis vinifera subsp. vinifera	PN40024 12X.V2	Autof V. vinifera ssp sativa	2	17647143	2	17759142
chr2_17694758_C_T	Vv_12X_V2_Chr2_17806757		Vitis vinifera subsp. vinifera	PN40024 12X.V2	Autof V. vinifera ssp sativa	2	17694758	2	17806757
chr2_17712162_C_T	Vv_12X_V2_Chr2_17824161		Vitis vinifera subsp. vinifera	PN40024 12X.V2	Autof V. vinifera ssp sativa	2	17712162	2	17824161
Vvi_805	Vv_12X_V2_Chr2_17845130		Vitis vinifera subsp. vinifera	PN40024 12X.V2	Autof V. vinifera ssp sativa	2	1773431	2	17845130
chr2_17743000_A_G	Vv_12X_V2_Chr2_17854999		Vitis vinifera subsp. vinifera	PN40024 12X.V2	Autof V. vinifera ssp sativa	2	17743000	2	17854999
chr2_17762787_C_T	Vv_12X_V2_Chr2_17874786		Vitis vinifera subsp. vinifera	PN40024 12X.V2	Autof V. vinifera ssp sativa	2	17762787	2	17874786
chr2_17771152_C_T	Vv_12X_V2_Chr2_17883151		Vitis vinifera subsp. vinifera	PN40024 12X.V2	Autof V. vinifera ssp sativa	2	17771152	2	17883151
chr2_17772139_A_G	Vv_12X_V2_Chr2_17884138		Vitis vinifera subsp. vinifera	PN40024 12X.V2	Autof V. vinifera ssp sativa	2	17772139	2	17884138
chr2_17903397_A_C	Vv_12X_V2_Chr2_18015396		Vitis vinifera subsp. vinifera	PN40024 12X.V2	Autof V. vinifera ssp sativa	2	17903397	2	18015396
chr2_18082219_C_T	Vv_12X_V2_Chr2_18194218		Vitis vinifera subsp. vinifera	PN40024 12X.V2	Autof V. vinifera ssp sativa	2	18082219	2	18194218
chr2_18116456_C_T	Vv_12X_V2_Chr2_18228455		Vitis vinifera subsp. vinifera	PN40024 12X.V2	Autof V. vinifera ssp sativa	2	18116456	2	18228455
chr2_18212051_A_G	Vv_12X_V2_Chr2_18324050		Vitis vinifera subsp. vinifera	PN40024 12X.V2	Autof V. vinifera ssp sativa	2	18212051	2	18324050
chr2_18229930_A_C	Vv_12X_V2_Chr2_18341929		Vitis vinifera subsp. vinifera	PN40024 12X.V2	Autof V. vinifera ssp sativa	2	18229930	2	18341929
chr2_18273697_A_G	Vv_12X_V2_Chr2_18385696		Vitis vinifera subsp. vinifera	PN40024 12X.V2	Autof V. vinifera ssp sativa	2	18273697	2	18385696
chr2_18305755_C_T	Vv_12X_V2_Chr2_18417754		Vitis vinifera subsp. vinifera	PN40024 12X.V2	Autof V. vinifera ssp sativa	2	18305755	2	18417754
chr2_18455249_A_G	Vv_12X_V2_Chr2_18567248		Vitis vinifera subsp. vinifera	PN40024 12X.V2	Autof V. vinifera ssp sativa	2	18455249	2	18567248
chr2_18490893_G_T	Vv_12X_V2_Chr2_18602892		Vitis vinifera subsp. vinifera	PN40024 12X.V2	Autof V. vinifera ssp sativa	2	18490893	2	18602892
chr2_18524257_A_G	Vv_12X_V2_Chr2_18636256		Vitis vinifera subsp. vinifera	PN40024 12X.V2	Autof V. vinifera ssp sativa	2	18524257	2	18636256
lb_G_A_chr2_18528511	Vv_12X_V2_Chr2_18640510		Vitis vinifera subsp. vinifera	PN40024 12X.V2	Autof V. vinifera ssp sativa	2	18528511	2	18640510
chr2_18588253_A_G	Vv_12X_V2_Chr2_18700252		Vitis vinifera subsp. vinifera	PN40024 12X.V2	Autof V. vinifera ssp sativa	2	18588253	2	18700252
chr2_18612075_A_G	Vv_12X_V2_Chr2_18724074		Vitis vinifera subsp. vinifera	PN40024 12X.V2	Autof V. vinifera ssp sativa	2	18612075	2	18724074
chr2_18617126_C_T	Vv_12X_V2_Chr2_18729125		Vitis vinifera subsp. vinifera	PN40024 12X.V2	Autof V. vinifera ssp sativa	2	18617126	2	18729125
chr3_78057_A_G	Vv_12X_V2_Chr3_78057		Vitis vinifera subsp. vinifera	PN40024 12X.V2	Autof V. vinifera ssp sativa	3	18135787	3	78057
chr3_91970_G_T	Vv_12X_V2_Chr3_91970		Vitis vinifera subsp. vinifera	PN40024 12X.V2	Autof V. vinifera ssp sativa	3	91970	3	91970
chr3_118182_C_T	Vv_12X_V2_Chr3_118182		Vitis vinifera subsp. vinifera	PN40024 12X.V2	Autof V. vinifera ssp sativa	3	118182	3	118182
chr3_257067_A_G	Vv_12X_V2_Chr3_257067		Vitis vinifera subsp. vinifera	PN40024 12X.V2	Autof V. vinifera ssp sativa	3	257067	3	257067
chr3_277845_C_T	Vv_12X_V2_Chr3_277845		Vitis vinifera subsp. vinifera	PN40024 12X.V2	Autof V. vinifera ssp sativa	3	277845	3	277845
chr3_311463_G_T	Vv_12X_V2_Chr3_311463		Vitis vinifera subsp. vinifera	PN40024 12X.V2	Autof V. vinifera ssp sativa	3	311463	3	311463
chr3_354781_A_C	Vv_12X_V2_Chr3_354781		Vitis vinifera subsp. vinifera	PN40024 12X.V2	Autof V. vinifera ssp sativa	3	354781	3	354781
chr3_379409_A_G	Vv_12X_V2_Chr3_379409		Vitis vinifera subsp. vinifera	PN40024 12X.V2	Autof V. vinifera ssp sativa	3	379409	3	379409
chr3_424268_A_C	Vv_12X_V2_Chr3_424268		Vitis vinifera subsp. vinifera	PN40024 12X.V2	Autof V. vinifera ssp sativa	3	424268	3	424268
chr3_446933_C_T	Vv_12X_V2_Chr3_446933		Vitis vinifera subsp. vinifera	PN40024 12X.V2	Autof V. vinifera ssp sativa	3	446933	3	446933
chr3_532608_A_G	Vv_12X_V2_Chr3_532608		Vitis vinifera subsp. vinifera	PN40024 12X.V2	Autof V. vinifera ssp sativa	3	532608	3	532608
chr3_542634_G_T	Vv_12X_V2_Chr3_542634		Vitis vinifera subsp. vinifera	PN40024 12X.V2	Autof V. vinifera ssp sativa	3	542634	3	542634
chr3_566927_A_G	Vv_12X_V2_Chr3_566927		Vitis vinifera subsp. vinifera	PN40024 12X.V2	Autof V. vinifera ssp sativa	3	566927	3	566927
chr3_574803_A_G	Vv_12X_V2_Chr3_574803		Vitis vinifera subsp. vinifera	PN40024 12X.V2	Autof V. vinifera ssp sativa	3	574803	3	574803
chr3_595713_A_G	Vv_12X_V2_Chr3_595713		Vitis vinifera subsp. vinifera	PN40024 12X.V2	Autof V. vinifera ssp sativa	3	595713	3	595713
chr3_621609_C_T	Vv_12X_V2_Chr3_621609		Vitis vinifera subsp. vinifera	PN40024 12X.V2	Autof V. vinifera ssp sativa	3	621609	3	621609
chr3_624754_C_T	Vv_12X_V2_Chr3_624754		Vitis vinifera subsp. vinifera	PN40024 12X.V2	Autof V. vinifera ssp sativa	3	624754	3	624754
chr3_635257_G_T	Vv_12X_V2_Chr3_635257		Vitis vinifera subsp. vinifera	PN40024 12X.V2	Autof V. vinifera ssp sativa	3	635257	3	635257
li_T_C_chr3_636319	Vv_12X_V2_Chr3_636319		Vitis vinifera subsp. vinifera	PN40024 12X.V2	Autof V. vinifera ssp sativa	3	636319	3	636319
chr3_673928_C_T	Vv_12X_V2_Chr3_673928		Vitis vinifera subsp. vinifera	PN40024 12X.V2	Autof V. vinifera ssp sativa	3	673928	3	673928
chr3_675355_C_T	Vv_12X_V2_Chr3_675355		Vitis vinifera subsp. vinifera	PN40024 12X.V2	Autof V. vinifera ssp sativa	3	675355	3	675355
chr3_702832_G_T	Vv_12X_V2_Chr3_702832		Vitis vinifera subsp. vinifera	PN40024 12X.V2	Autof V. vinifera ssp sativa	3	702832	3	702832
chr3_720644_C_T	Vv_12X_V2_Chr3_720644		Vitis vinifera subsp. vinifera	PN40024 12X.V2	Autof V. vinifera ssp sativa	3	720644	3	720644
chr3_724399_C_T	Vv_12X_V2_Chr3_724399		Vitis vinifera subsp. vinifera	PN40024 12X.V2	Autof V. vinifera ssp sativa	3	724399	3	724399
chr3_753960_C_T	Vv_12X_V2_Chr3_753960		Vitis vinifera subsp. vinifera	PN40024 12X.V2	Autof V. vinifera ssp sativa	3	753960	3	753960
chr3_755127_A_G	Vv_12X_V2_Chr3_755127		Vitis vinifera subsp. vinifera	PN40024 12X.V2	Autof V. vinifera ssp sativa	3	755127	3	755127
chr3_757149_A_G	Vv_12X_V2_Chr3_757149		Vitis vinifera subsp. vinifera	PN40024 12X.V2	Autof V. vinifera ssp sativa	3	757149	3	757149
chr3_862634_C_T	Vv_12X_V2_Chr3_862634		Vitis vinifera subsp. vinifera	PN40024 12X.V2	Autof V. vinifera ssp sativa	3	862634	3	862634
chr3_921819_A_G	Vv_12X_V2_Chr3_921819		Vitis vinifera subsp. vinifera	PN40024 12X.V2	Autof V. vinifera ssp sativa	3	921819	3	921819
chr3_968604_G_T	Vv_12X_V2_Chr3_968604		Vitis vinifera subsp. vinifera	PN40024 12X.V2	Autof V. vinifera ssp sativa	3	968604	3	968604
chr3_993879_A_G	Vv_12X_V2_Chr3_993879		Vitis vinifera subsp. vinifera	PN40024 12X.V2	Autof V. vinifera ssp sativa	3	993879	3	993879
chr3_1026112_G_T	Vv_12X_V2_Chr3_1026112		Vitis vinifera subsp. vinifera	PN40024 12X.V2	Autof V. vinifera ssp sativa	3	1026112	3	1026112
chr3_1039399_A_G	Vv_12X_V2_Chr3_1039399		Vitis vinifera subsp. vinifera	PN40024 12X.V2	Autof V. vinifera ssp sativa	3	1039399	3	1039399
cn_T_C_chr3_6847417	Vv_12X_V2_Chr3_1134974		Vitis vinifera subsp. vinifera	PN40024 12X.V2	Autof V. vinifera ssp sativa	3	6847417	3	1134974
chr3_1242683_A_G	Vv_12X_V2_Chr3_1242683		Vitis vinifera subsp. vinifera	PN40024 12X.V2	Autof V. vinifera ssp sativa	3	1242683	3	1242683
chr3_1255784_A_G	Vv_12X_V2_Chr3_1255784		Vitis vinifera subsp. vinifera	PN40024 12X.V2	Autof V. vinifera ssp sativa	3	1255784	3	1255784
chr3_1271560_C_T	Vv_12X_V2_Chr3_1271560		Vitis vinifera subsp. vinifera	PN40024 12X.V2	Autof V. vinifera ssp sativa	3	1271560	3	1271560
chr3_1284509_A_G	Vv_12X_V2_Chr3_1284509		Vitis vinifera subsp. vinifera	PN40024 12X.V2	Autof V. vinifera ssp sativa	3	1284509	3	1284509
chr3_1307969_A_C	Vv_12X_V2_Chr3_1307969		Vitis vinifera subsp. vinifera	PN40024 12X.V2	Autof V. vinifera ssp sativa	3	1307969	3	1307969
chr3_1320707_C_T	Vv_12X_V2_Chr3_1320707		Vitis vinifera subsp. vinifera	PN40024 12X.V2	Autof V. vinifera ssp sativa	3	1320707	3	1320707
chr3_1335413_A_C	Vv_12X_V2_Chr3_1335413		Vitis vinifera subsp. vinifera	PN40024 12X.V2	Autof V. vinifera ssp sativa	3	1335413	3	1335413
SNP613_315	Vv_12X_V2_Chr3_1348328		Vitis vinifera subsp. vinifera	PN40024 12X.V2	Autof V. vinifera ssp sativa	3	1348328	3	1348328
chr3_1358572_G_T	Vv_12X_V2_Chr3_1358572		Vitis vinifera subsp. vinifera	PN40024 12X.V2	Autof V. vinifera ssp sativa	3	1358572	3	1358572
chr3_1362562_G_T	Vv_12X_V2_Chr3_1362562		Vitis vinifera subsp. vinifera	PN40024 12X.V2	Autof V. vinifera ssp sativa	3	1362562	3	1362562
chr3_1427914_C_T	Vv_12X_V2_Chr3_1427914		Vitis vinifera subsp. vinifera	PN40024 12X.V2	Autof V. vinifera ssp sativa	3	1427914	3	1427914
chr3_1436981_A_G	Vv_12X_V2_Chr3_1436981		Vitis vinifera subsp. vinifera	PN40024 12X.V2	Autof V. vinifera ssp sativa	3	1436981	3	1436981
chr3_1442283_C_T	Vv_12X_V2_Chr3_1442283		Vitis vinifera subsp. vinifera	PN40024 12X.V2	Autof V. vinifera ssp sativa	3	1442283	3	1442283
chr3_1495511_A_G	Vv_12X_V2_Chr3_1495511		Vitis vinifera subsp. vinifera	PN40024 12X.V2	Autof V. vinifera ssp sativa	3	1495511	3	1495511
chr3_1521234_C_T	Vv_12X_V2_Chr3_1521234		Vitis vinifera subsp. vinifera	PN40024 12X.V2	Autof V. vinifera ssp sativa	3	1521234	3	1521234
chr3_1523291_C_T	Vv_12X_V2_Chr3_1523291		Vitis vinifera subsp. vinifera	PN40024 12X.V2	Autof V. vinifera ssp sativa	3	1523291	3	1523291
chr3_1549536_C_T	Vv_12X_V2_Chr3_1549536		Vitis vinifera subsp. vinifera	PN40024 12X.V2	Autof V. vinifera ssp sativa	3	1549536	3	1549536
chr3_1575451_A_G	Vv_12X_V2_Chr3_1575451		Vitis vinifera subsp. vinifera	PN40024 12X.V2	Autof V. vinifera ssp sativa	3	1575451	3	1575451
chr3_1600410_A_G	Vv_12X_V2_Chr3_1600410		Vitis vinifera subsp. vinifera	PN40024 12X.V2	Autof V. vinifera ssp sativa	3	1600410	3	1600410
chr3_1626682_C_T	Vv_12X_V2_Chr3_1626682		Vitis vinifera subsp. vinifera	PN40024 12X.V2	Autof V. vinifera ssp sativa	3	1626682	3	1626682
chr3_1628436_A_G	Vv_12X_V2_Chr3_1628436		Vitis vinifera subsp. vinifera	PN40024 12X.V2	Autof V. vinifera ssp sativa	3	1628436	3	1628436
chr3_1652982_G_T	Vv_12X_V2_Chr3_1652982		Vitis vinifera subsp. vinifera	PN40024 12X.V2	Autof V. vinifera ssp sativa	3	1652982	3	1652982
lb_A_C_chr3_6036019	Vv_12X_V2_Chr3_1654232		Vitis vinifera subsp. vinifera	PN40024 12X.V2	Autof V. vinifera ssp sativa	3	6036019	3	1654232
chr3_1672399_C_T	Vv_12X_V2_Chr3_1672399		Vitis vinifera subsp. vinifera	PN40024 12X.V2	Autof V. vinifera ssp sativa	3	1672399	3	1672399
chr3_1680734_C_T	Vv_12X_V2_Chr3_1680734		Vitis vinifera subsp. vinifera	PN40024 12X.V2	Autof V. vinifera ssp sativa	3	1680734	3	1680734
chr3_1722578_A_G	Vv_12X_V2_Chr3_1722578		Vitis vinifera subsp. vinifera	PN40024 12X.V2	Autof V. vinifera ssp sativa	3	1722578	3	1722578
chr3_1724872_A_C	Vv_12X_V2_Chr3_1724872		Vitis vinifera subsp. vinifera	PN40024 12X.V2	Autof V. vinifera ssp sativa	3	1724872	3	1724872
chr3_1761193_G_T	Vv_12X_V2_Chr3_1761193		Vitis vinifera subsp. vinifera	PN40024 12X.V2	Autof V. vinifera ssp sativa	3	1761193	3	1761193
chr3_1772769_C_T	Vv_12X_V2_Chr3_1772769		Vitis vinifera subsp. vinifera	PN40024 12X.V2	Autof V. vinifera ssp sativa	3	1772769	3	1772769
chr3_1789456_G_T	Vv_12X_V2_Chr3_1789456		Vitis vinifera subsp. vinifera	PN40024 12X.V2	Autof V. vinifera ssp sativa	3	1789456	3	1789456
chr3_1815436_C_T	Vv_12X_V2_Chr3_1815436		Vitis vinifera subsp. vinifera	PN40024 12X.V2	Autof V. vinifera ssp sativa	3	1815436	3	1815436
chr3_1822041_C_T	Vv_12X_V2_Chr3_1822041		Vitis vinifera subsp. vinifera	PN40024 12X.V2	Autof V. vinifera ssp sativa	3	1822041	3	1822041
chr3_1838068_C_T	Vv_12X_V2_Chr3_1838068		Vitis vinifera subsp. vinifera	PN40024 12X.V2	Autof V. vinifera ssp sativa	3	1838068	3	1838068
chr3_1868120_G_T	Vv_12X_V2_Chr3_1868120		Vitis vinifera subsp. vinifera	PN40024 12X.V2	Autof V. vinifera ssp sativa	3	1868120	3	1868120
chr3_1872299_C_T	Vv_12X_V2_Chr3_1872299		Vitis vinifera subsp. vinifera	PN40024 12X.V2	Autof V. vinifera ssp sativa	3	1872299	3	1872299
chr3_1933627_C_T	Vv_12X_V2_Chr3_1933627		Vitis vinifera subsp. vinifera	PN40024 12X.V2	Autof V. vinifera ssp sativa	3	1933627	3	1933627
chr3_1934488_A_G	Vv_12X_V2_Chr3_1934488		Vitis vinifera subsp. vinifera	PN40024 12X.V2	Autof V. vinifera ssp sativa	3	1934488	3	1934488
chr3_1973273_C_T	Vv_12X_V2_Chr3_1973273		Vitis vinifera subsp. vinifera	PN40024 12X.V2	Autof V. vinifera ssp sativa	3	1973273	3	1973273
chr3_1976084_A_C	Vv_12X_V2_Chr3_1976084		Vitis vinifera subsp. vinifera	PN40024 12X.V2	Autof V. vinifera ssp sativa	3	1976084	3	1976084
chr3_2024611_A_C	Vv_12X_V2_Chr3_2024611		Vitis vinifera subsp. vinifera	PN40024 12X.V2	Autof V. vinifera ssp sativa	3	2024611	3	2024611
chr3_2060971_G_T	Vv_12X_V2_Chr3_2060971		Vitis vinifera subsp. vinifera	PN40024 12X.V2	Autof V. vinifera ssp sativa	3	2060971	3	2060971
chr3_2069314_C_T	Vv_12X_V2_Chr3_2069314		Vitis vinifera subsp. vinifera	PN40024 12X.V2	Autof V. vinifera ssp sativa	3	2069314	3	2069314
chr3_2079453_A_G	Vv_12X_V2_Chr3_2079453		Vitis vinifera subsp. vinifera	PN40024 12X.V2	Autof V. vinifera ssp sativa	3	2079453	3	2079453
chr3_2105620_A_G	Vv_12X_V2_Chr3_2105620		Vitis vinifera subsp. vinifera	PN40024 12X.V2	Autof V. vinifera ssp sativa	3	2105620	3	2105620
chr3_2132458_A_C	Vv_12X_V2_Chr3_2132458		Vitis vinifera subsp. vinifera	PN40024 12X.V2	Autof V. vinifera ssp sativa	3	2132458	3	2132458
chr3_2159367_A_G	Vv_12X_V2_Chr3_2159367		Vitis vinifera subsp. vinifera	PN40024 12X.V2	Autof V. vinifera ssp sativa	3	2159367	3	2159367
chr3_2214392_A_C	Vv_12X_V2_Chr3_2214392		Vitis vinifera subsp. vinifera	PN40024 12X.V2	Autof V. vinifera ssp sativa	3	2214392	3	2214392
chr3_2223282_C_T	Vv_12X_V2_Chr3_2223282		Vitis vinifera subsp. vinifera	PN40024 12X.V2	Autof V. vinifera ssp sativa	3	2223282	3	2223282
chr3_2240244_C_T	Vv_12X_V2_Chr3_2240244		Vitis vinifera subsp. vinifera	PN40024 12X.V2	Autof V. vinifera ssp sativa	3	2240244	3	2240244
chr3_2248686_C_T	Vv_12X_V2_Chr3_2248686		Vitis vinifera subsp. vinifera	PN40024 12X.V2	Autof V. vinifera ssp sativa	3	2248686	3	2248686
chr3_2319611_C_T	Vv_12X_V2_Chr3_2319611		Vitis vinifera subsp. vinifera	PN40024 12X.V2	Autof V. vinifera ssp sativa	3	2319611	3	2319611
chr3_2375279_C_T	Vv_12X_V2_Chr3_2375279		Vitis vinifera subsp. vinifera	PN40024 12X.V2	Autof V. vinifera ssp sativa	3	2375279	3	2375279
chr3_2391407_C_T	Vv_12X_V2_Chr3_2391407		Vitis vinifera subsp. vinifera	PN40024 12X.V2	Autof V. vinifera ssp sativa	3	2391407	3	2391407
chr3_2394412_G_T	Vv_12X_V2_Chr3_2394412		Vitis vinifera subsp. vinifera	PN40024 12X.V2	Autof V. vinifera ssp sativa	3	2394412	3	2394412
chr3_2416033_G_T	Vv_12X_V2_Chr3_2416033		Vitis vinifera subsp. vinifera	PN40024 12X.V2	Autof V. vinifera ssp sativa	3	2416033	3	2416033
chr3_2471840_C_T	Vv_12X_V2_Chr3_2471840		Vitis vinifera subsp. vinifera	PN40024 12X.V2	Autof V. vinifera ssp sativa	3	2471840	3	2471840
chr3_2500597_A_G	Vv_12X_V2_Chr3_2500597		Vitis vinifera subsp. vinifera	PN40024 12X.V2	Autof V. vinifera ssp sativa	3	2500597	3	2500597
chr3_2527181_A_G	Vv_12X_V2_Chr3_2527181		Vitis vinifera subsp. vinifera	PN40024 12X.V2	Autof V. vinifera ssp sativa	3	2527181	3	2527181
chr3_2550388_C_T	Vv_12X_V2_Chr3_2550388		Vitis vinifera subsp. vinifera	PN40024 12X.V2	Autof V. vinifera ssp sativa	3	2550388	3	2550388
chr3_2570558_A_G	Vv_12X_V2_Chr3_2570558		Vitis vinifera subsp. vinifera	PN40024 12X.V2	Autof V. vinifera ssp sativa	3	2570558	3	2570558
chr3_2582243_A_G	Vv_12X_V2_Chr3_2582243		Vitis vinifera subsp. vinifera	PN40024 12X.V2	Autof V. vinifera ssp sativa	3	2582243	3	2582243
cn_G_T_chr3_2588133	Vv_12X_V2_Chr3_2588133		Vitis vinifera subsp. vinifera	PN40024 12X.V2	Autof V. vinifera ssp sativa	3	2588133	3	2588133
chr3_2607749_A_G	Vv_12X_V2_Chr3_2607749		Vitis vinifera subsp. vinifera	PN40024 12X.V2	Autof V. vinifera ssp sativa	3	2607749	3	2607749
chr3_2634543_C_T	Vv_12X_V2_Chr3_2634543		Vitis vinifera subsp. vinifera	PN40024 12X.V2	Autof V. vinifera ssp sativa	3	2634543	3	2634543
chr3_2661131_C_T	Vv_12X_V2_Chr3_2661131		Vitis vinifera subsp. vinifera	PN40024 12X.V2	Autof V. vinifera ssp sativa	3	2661131	3	2661131
chr3_2671605_C_T	Vv_12X_V2_Chr3_2671605		Vitis vinifera subsp. vinifera	PN40024 12X.V2	Autof V. vinifera ssp sativa	3	2671605	3	2671605
chr3_2687664_A_C	Vv_12X_V2_Chr3_2687664		Vitis vinifera subsp. vinifera	PN40024 12X.V2	Autof V. vinifera ssp sativa	3	2687664	3	2687664
chr3_2715818_A_G	Vv_12X_V2_Chr3_2715818		Vitis vinifera subsp. vinifera	PN40024 12X.V2	Autof V. vinifera ssp sativa	3	2715818	3	2715818
chr3_2725982_C_T	Vv_12X_V2_Chr3_2725982		Vitis vinifera subsp. vinifera	PN40024 12X.V2	Autof V. vinifera ssp sativa	3	2725982	3	2725982
chr3_2765691_C_T	Vv_12X_V2_Chr3_2765691		Vitis vinifera subsp. vinifera	PN40024 12X.V2	Autof V. vinifera ssp sativa	3	2765691	3	2765691
chr3_2771077_A_C	Vv_12X_V2_Chr3_2771077		Vitis vinifera subsp. vinifera	PN40024 12X.V2	Autof V. vinifera ssp sativa	3	2771077	3	2771077
chr3_2823198_A_C	Vv_12X_V2_Chr3_2823198		Vitis vinifera subsp. vinifera	PN40024 12X.V2	Autof V. vinifera ssp sativa	3	2823198	3	2823198
chr3_2841435_C_T	Vv_12X_V2_Chr3_2841435		Vitis vinifera subsp. vinifera	PN40024 12X.V2	Autof V. vinifera ssp sativa	3	2841435	3	2841435
chr3_2865739_C_T	Vv_12X_V2_Chr3_2865739		Vitis vinifera subsp. vinifera	PN40024 12X.V2	Autof V. vinifera ssp sativa	3	2865739	3	2865739
chr3_2876741_C_T	Vv_12X_V2_Chr3_2876741		Vitis vinifera subsp. vinifera	PN40024 12X.V2	Autof V. vinifera ssp sativa	3	2876741	3	2876741
chr3_2897518_C_T	Vv_12X_V2_Chr3_2897518		Vitis vinifera subsp. vinifera	PN40024 12X.V2	Autof V. vinifera ssp sativa	3	2897518	3	2897518
chr3_2920716_A_G	Vv_12X_V2_Chr3_2920716		Vitis vinifera subsp. vinifera	PN40024 12X.V2	Autof V. vinifera ssp sativa	3	2920716	3	2920716
chr3_2925093_A_C	Vv_12X_V2_Chr3_2925093		Vitis vinifera subsp. vinifera	PN40024 12X.V2	Autof V. vinifera ssp sativa	3	2925093	3	2925093
chr3_2949498_C_T	Vv_12X_V2_Chr3_2949498		Vitis vinifera subsp. vinifera	PN40024 12X.V2	Autof V. vinifera ssp sativa	3	2949498	3	2949498
chr3_2977354_A_G	Vv_12X_V2_Chr3_2977354		Vitis vinifera subsp. vinifera	PN40024 12X.V2	Autof V. vinifera ssp sativa	3	2977354	3	2977354
chr3_3005112_A_G	Vv_12X_V2_Chr3_3005112		Vitis vinifera subsp. vinifera	PN40024 12X.V2	Autof V. vinifera ssp sativa	3	3005112	3	3005112
chr3_3006386_A_G	Vv_12X_V2_Chr3_3006386		Vitis vinifera subsp. vinifera	PN40024 12X.V2	Autof V. vinifera ssp sativa	3	3006386	3	3006386
chr3_3020528_C_T	Vv_12X_V2_Chr3_3020528		Vitis vinifera subsp. vinifera	PN40024 12X.V2	Autof V. vinifera ssp sativa	3	3020528	3	3020528
chr3_3030621_C_T	Vv_12X_V2_Chr3_3030621		Vitis vinifera subsp. vinifera	PN40024 12X.V2	Autof V. vinifera ssp sativa	3	3030621	3	3030621
chr3_3052034_A_G	Vv_12X_V2_Chr3_3052034		Vitis vinifera subsp. vinifera	PN40024 12X.V2	Autof V. vinifera ssp sativa	3	3052034	3	3052034
mu_o_G_A_chr3_3078429	Vv_12X_V2_Chr3_3078439		Vitis vinifera subsp. vinifera	PN40024 12X.V2	Autof V. vinifera ssp sativa	3	3078429	3	3078439
chr3_3083557_A_G	Vv_12X_V2_Chr3_3083557		Vitis vinifera subsp. vinifera	PN40024 12X.V2	Autof V. vinifera ssp sativa	3	3083557	3	3083557
chr3_3109307_C_T	Vv_12X_V2_Chr3_3109307		Vitis vinifera subsp. vinifera	PN40024 12X.V2	Autof V. vinifera ssp sativa	3	3109307	3	3109307
chr3_3144062_G_T	Vv_12X_V2_Chr3_3144062		Vitis vinifera subsp. vinifera	PN40024 12X.V2	Autof V. vinifera ssp sativa	3	3144062	3	3144062
lb_C_T_chr3_3150734	Vv_12X_V2_Chr3_3150734		Vitis vinifera subsp. vinifera	PN40024 12X.V2	Autof V. vinifera ssp sativa	3	3150734	3	3150734
chr3_3162239_C_T	Vv_12X_V2_Chr3_3162239		Vitis vinifera subsp. vinifera	PN40024 12X.V2	Autof V. vinifera ssp sativa	3	3162239	3	3162239
chr3_3170380_C_T	Vv_12X_V2_Chr3_3170380		Vitis vinifera subsp. vinifera	PN40024 12X.V2	Autof V. vinifera ssp sativa	3	3170380	3	3170380
chr3_3191016_A_G	Vv_12X_V2_Chr3_3191016		Vitis vinifera subsp. vinifera	PN40024 12X.V2	Autof V. vinifera ssp sativa	3	3191016	3	3191016
chr3_3213514_G_T	Vv_12X_V2_Chr3_3213514		Vitis vinifera subsp. vinifera	PN40024 12X.V2	Autof V. vinifera ssp sativa	3	3213514	3	3213514
chr3_3220444_C_T	Vv_12X_V2_Chr3_3220444		Vitis vinifera subsp. vinifera	PN40024 12X.V2	Autof V. vinifera ssp sativa	3	3220444	3	3220444
chr3_3243826_A_G	Vv_12X_V2_Chr3_3243826		Vitis vinifera subsp. vinifera	PN40024 12X.V2	Autof V. vinifera ssp sativa	3	3243826	3	3243826
chr3_3308114_C_T	Vv_12X_V2_Chr3_3308114		Vitis vinifera subsp. vinifera	PN40024 12X.V2	Autof V. vinifera ssp sativa	3	3308114	3	3308114
chr3_3334282_C_T	Vv_12X_V2_Chr3_3334282		Vitis vinifera subsp. vinifera	PN40024 12X.V2	Autof V. vinifera ssp sativa	3	3334282	3	3334282
chr3_3365960_A_G	Vv_12X_V2_Chr3_3365960		Vitis vinifera subsp. vinifera	PN40024 12X.V2	Autof V. vinifera ssp sativa	3	3365960	3	3365960
chr3_3400592_A_G	Vv_12X_V2_Chr3_3400592		Vitis vinifera subsp. vinifera	PN40024 12X.V2	Autof V. vinifera ssp sativa	3	3400592	3	3400592
chr3_3425695_A_C	Vv_12X_V2_Chr3_3425695		Vitis vinifera subsp. vinifera	PN40024 12X.V2	Autof V. vinifera ssp sativa	3	3425695	3	3425695
chr3_3428350_A_G	Vv_12X_V2_Chr3_3428350		Vitis vinifera subsp. vinifera	PN40024 12X.V2	Autof V. vinifera ssp sativa	3	3428350	3	3428350
chr3_3460123_A_G	Vv_12X_V2_Chr3_3460123		Vitis vinifera subsp. vinifera	PN40024 12X.V2	Autof V. vinifera ssp sativa	3	3460123	3	3460123
chr3_3469758_A_G	Vv_12X_V2_Chr3_3469758		Vitis vinifera subsp. vinifera	PN40024 12X.V2	Autof V. vinifera ssp sativa	3	3469758	3	3469758
chr3_3479237_A_C	Vv_12X_V2_Chr3_3479237		Vitis vinifera subsp. vinifera	PN40024 12X.V2	Autof V. vinifera ssp sativa	3	3479237	3	3479237
chr3_3500588_A_G	Vv_12X_V2_Chr3_3500588		Vitis vinifera subsp. vinifera	PN40024 12X.V2	Autof V. vinifera ssp sativa	3	3500588	3	3500588
chr3_5917111_A_G	Vv_12X_V2_Chr3_3523404		Vitis vinifera subsp. vinifera	PN40024 12X.V2	Autof V. vinifera ssp sativa	3	5917111	3	3523404
chr3_5914662_C_T	Vv_12X_V2_Chr3_3525853		Vitis vinifera subsp. vinifera	PN40024 12X.V2	Autof V. vinifera ssp sativa	3	5914662	3	3525853
chr3_5887310_A_C	Vv_12X_V2_Chr3_3553205		Vitis vinifera subsp. vinifera	PN40024 12X.V2	Autof V. vinifera ssp sativa	3	5887310	3	3553205
chr3_5873102_A_G	Vv_12X_V2_Chr3_3567413		Vitis vinifera subsp. vinifera	PN40024 12X.V2	Autof V. vinifera ssp sativa	3	5873102	3	3567413
chr3_5869867_G_T	Vv_12X_V2_Chr3_3570648		Vitis vinifera subsp. vinifera	PN40024 12X.V2	Autof V. vinifera ssp sativa	3	5869867	3	3570648
chr3_5857795_A_C	Vv_12X_V2_Chr3_3582720		Vitis vinifera subsp. vinifera	PN40024 12X.V2	Autof V. vinifera ssp sativa	3	5857795	3	3582720
chr3_5814305_A_G	Vv_12X_V2_Chr3_3626210		Vitis vinifera subsp. vinifera	PN40024 12X.V2	Autof V. vinifera ssp sativa	3	5814305	3	3626210
chr3_5808599_A_G	Vv_12X_V2_Chr3_3631916		Vitis vinifera subsp. vinifera	PN40024 12X.V2	Autof V. vinifera ssp sativa	3	5808599	3	3631916
chr3_5766112_A_G	Vv_12X_V2_Chr3_3674403		Vitis vinifera subsp. vinifera	PN40024 12X.V2	Autof V. vinifera ssp sativa	3	5766112	3	3674403
chr3_5762693_C_T	Vv_12X_V2_Chr3_3677822		Vitis vinifera subsp. vinifera	PN40024 12X.V2	Autof V. vinifera ssp sativa	3	5762693	3	3677822
chr3_5724485_C_T	Vv_12X_V2_Chr3_3716030		Vitis vinifera subsp. vinifera	PN40024 12X.V2	Autof V. vinifera ssp sativa	3	5724485	3	3716030
chr3_5721305_C_T	Vv_12X_V2_Chr3_3719210		Vitis vinifera subsp. vinifera	PN40024 12X.V2	Autof V. vinifera ssp sativa	3	5721305	3	3719210
chr3_5704269_A_G	Vv_12X_V2_Chr3_3736246		Vitis vinifera subsp. vinifera	PN40024 12X.V2	Autof V. vinifera ssp sativa	3	5704269	3	3736246
chr3_5670142_C_T	Vv_12X_V2_Chr3_3770373		Vitis vinifera subsp. vinifera	PN40024 12X.V2	Autof V. vinifera ssp sativa	3	5670142	3	3770373
chr3_5650961_A_G	Vv_12X_V2_Chr3_3789554		Vitis vinifera subsp. vinifera	PN40024 12X.V2	Autof V. vinifera ssp sativa	3	5650961	3	3789554
chr3_5590123_A_G	Vv_12X_V2_Chr3_3850392		Vitis vinifera subsp. vinifera	PN40024 12X.V2	Autof V. vinifera ssp sativa	3	5590123	3	3850392
chr3_5571836_C_T	Vv_12X_V2_Chr3_3868679		Vitis vinifera subsp. vinifera	PN40024 12X.V2	Autof V. vinifera ssp sativa	3	5571836	3	3868679
chr3_5567252_C_T	Vv_12X_V2_Chr3_3873263		Vitis vinifera subsp. vinifera	PN40024 12X.V2	Autof V. vinifera ssp sativa	3	5567252	3	3873263
chr3_5555880_C_T	Vv_12X_V2_Chr3_3884635		Vitis vinifera subsp. vinifera	PN40024 12X.V2	Autof V. vinifera ssp sativa	3	5555880	3	3884635
chr3_5519531_A_G	Vv_12X_V2_Chr3_3920984		Vitis vinifera subsp. vinifera	PN40024 12X.V2	Autof V. vinifera ssp sativa	3	5519531	3	3920984
chr3_5518964_A_G	Vv_12X_V2_Chr3_3921551		Vitis vinifera subsp. vinifera	PN40024 12X.V2	Autof V. vinifera ssp sativa	3	5518964	3	3921551
SNP553_98	Vv_12X_V2_Chr3_3951055		Vitis vinifera subsp. vinifera	PN40024 12X.V2	Autof V. vinifera ssp sativa	3	5489460	3	3951055
be_C_A_chr3_5463929	Vv_12X_V2_Chr3_3976586		Vitis vinifera subsp. vinifera	PN40024 12X.V2	Autof V. vinifera ssp sativa	3	5463929	3	3976586
chr3_5463233_A_G	Vv_12X_V2_Chr3_3977282		Vitis vinifera subsp. vinifera	PN40024 12X.V2	Autof V. vinifera ssp sativa	3	5463233	3	3977282
chr3_5413110_C_T	Vv_12X_V2_Chr3_4027405		Vitis vinifera subsp. vinifera	PN40024 12X.V2	Autof V. vinifera ssp sativa	3	5413110	3	4027405
chr3_5366491_A_G	Vv_12X_V2_Chr3_4074024		Vitis vinifera subsp. vinifera	PN40024 12X.V2	Autof V. vinifera ssp sativa	3	5366491	3	4074024
chr3_5316319_A_C	Vv_12X_V2_Chr3_4124196		Vitis vinifera subsp. vinifera	PN40024 12X.V2	Autof V. vinifera ssp sativa	3	5316319	3	4124196
chr3_5308382_A_C	Vv_12X_V2_Chr3_4132133		Vitis vinifera subsp. vinifera	PN40024 12X.V2	Autof V. vinifera ssp sativa	3	5308382	3	4132133
chr3_5280555_A_G	Vv_12X_V2_Chr3_4159960		Vitis vinifera subsp. vinifera	PN40024 12X.V2	Autof V. vinifera ssp sativa	3	5280555	3	4159960
chr3_5267545_A_C	Vv_12X_V2_Chr3_4172970		Vitis vinifera subsp. vinifera	PN40024 12X.V2	Autof V. vinifera ssp sativa	3	5267545	3	4172970
chr3_5227563_A_G	Vv_12X_V2_Chr3_4212952		Vitis vinifera subsp. vinifera	PN40024 12X.V2	Autof V. vinifera ssp sativa	3	5227563	3	4212952
chr3_5226681_G_T	Vv_12X_V2_Chr3_4213834		Vitis vinifera subsp. vinifera	PN40024 12X.V2	Autof V. vinifera ssp sativa	3	5226681	3	4213834
chr3_5202339_A_G	Vv_12X_V2_Chr3_4238176		Vitis vinifera subsp. vinifera	PN40024 12X.V2	Autof V. vinifera ssp sativa	3	5202339	3	4238176
chr3_5141218_G_T	Vv_12X_V2_Chr3_4299297		Vitis vinifera subsp. vinifera	PN40024 12X.V2	Autof V. vinifera ssp sativa	3	5141218	3	4299297
chr3_5121011_G_T	Vv_12X_V2_Chr3_4319504		Vitis vinifera subsp. vinifera	PN40024 12X.V2	Autof V. vinifera ssp sativa	3	5121011	3	4319504
chr3_5116559_A_G	Vv_12X_V2_Chr3_4323956		Vitis vinifera subsp. vinifera	PN40024 12X.V2	Autof V. vinifera ssp sativa	3	5116559	3	4323956
chr3_5072023_G_T	Vv_12X_V2_Chr3_4368492		Vitis vinifera subsp. vinifera	PN40024 12X.V2	Autof V. vinifera ssp sativa	3	5072023	3	4368492
chr3_5062300_A_C	Vv_12X_V2_Chr3_4378215		Vitis vinifera subsp. vinifera	PN40024 12X.V2	Autof V. vinifera ssp sativa	3	5062300	3	4378215
chr3_5053543_A_G	Vv_12X_V2_Chr3_4386972		Vitis vinifera subsp. vinifera	PN40024 12X.V2	Autof V. vinifera ssp sativa	3	5053543	3	4386972
chr3_4918261_A_C	Vv_12X_V2_Chr3_4522254		Vitis vinifera subsp. vinifera	PN40024 12X.V2	Autof V. vinifera ssp sativa	3	4918261	3	4522254
chr3_4914028_A_C	Vv_12X_V2_Chr3_4526487		Vitis vinifera subsp. vinifera	PN40024 12X.V2	Autof V. vinifera ssp sativa	3	4914028	3	4526487
chr3_4910939_C_T	Vv_12X_V2_Chr3_4529576		Vitis vinifera subsp. vinifera	PN40024 12X.V2	Autof V. vinifera ssp sativa	3	4910939	3	4529576
chr3_4884640_A_G	Vv_12X_V2_Chr3_4555875		Vitis vinifera subsp. vinifera	PN40024 12X.V2	Autof V. vinifera ssp sativa	3	4884640	3	4555875
chr3_4869008_A_C	Vv_12X_V2_Chr3_4571507		Vitis vinifera subsp. vinifera	PN40024 12X.V2	Autof V. vinifera ssp sativa	3	4869008	3	4571507
chr3_4831550_C_T	Vv_12X_V2_Chr3_4608965		Vitis vinifera subsp. vinifera	PN40024 12X.V2	Autof V. vinifera ssp sativa	3	4831550	3	4608965
chr3_4817506_C_T	Vv_12X_V2_Chr3_4623009		Vitis vinifera subsp. vinifera	PN40024 12X.V2	Autof V. vinifera ssp sativa	3	4817506	3	4623009
chr3_4803686_G_T	Vv_12X_V2_Chr3_4636829		Vitis vinifera subsp. vinifera	PN40024 12X.V2	Autof V. vinifera ssp sativa	3	4803686	3	4636829
chr3_4520158_A_G	Vv_12X_V2_Chr3_4920357		Vitis vinifera subsp. vinifera	PN40024 12X.V2	Autof V. vinifera ssp sativa	3	4520158	3	4920357
chr3_4516020_A_G	Vv_12X_V2_Chr3_4924495		Vitis vinifera subsp. vinifera	PN40024 12X.V2	Autof V. vinifera ssp sativa	3	4516020	3	4924495
chr3_4484755_C_T	Vv_12X_V2_Chr3_4955760		Vitis vinifera subsp. vinifera	PN40024 12X.V2	Autof V. vinifera ssp sativa	3	4484755	3	4955760
chr3_4483700_A_G	Vv_12X_V2_Chr3_4956815		Vitis vinifera subsp. vinifera	PN40024 12X.V2	Autof V. vinifera ssp sativa	3	4483700	3	4956815
chr3_4466725_C_T	Vv_12X_V2_Chr3_4973790		Vitis vinifera subsp. vinifera	PN40024 12X.V2	Autof V. vinifera ssp sativa	3	4466725	3	4973790
chr3_4460021_C_T	Vv_12X_V2_Chr3_4980494		Vitis vinifera subsp. vinifera	PN40024 12X.V2	Autof V. vinifera ssp sativa	3	4460021	3	4980494
chr3_4422109_A_G	Vv_12X_V2_Chr3_5018406		Vitis vinifera subsp. vinifera	PN40024 12X.V2	Autof V. vinifera ssp sativa	3	4422109	3	5018406
chr3_4416763_A_G	Vv_12X_V2_Chr3_5023752		Vitis vinifera subsp. vinifera	PN40024 12X.V2	Autof V. vinifera ssp sativa	3	4416763	3	5023752
chr3_4377894_C_T	Vv_12X_V2_Chr3_5062621		Vitis vinifera subsp. vinifera	PN40024 12X.V2	Autof V. vinifera ssp sativa	3	4377894	3	5062621
chr3_4354008_A_G	Vv_12X_V2_Chr3_5086507		Vitis vinifera subsp. vinifera	PN40024 12X.V2	Autof V. vinifera ssp sativa	3	4354008	3	5086507
chr3_4327502_C_T	Vv_12X_V2_Chr3_5113013		Vitis vinifera subsp. vinifera	PN40024 12X.V2	Autof V. vinifera ssp sativa	3	4327502	3	5113013
chr3_4301377_A_G	Vv_12X_V2_Chr3_5139138		Vitis vinifera subsp. vinifera	PN40024 12X.V2	Autof V. vinifera ssp sativa	3	4301377	3	5139138
chr3_4221419_G_T	Vv_12X_V2_Chr3_5219096		Vitis vinifera subsp. vinifera	PN40024 12X.V2	Autof V. vinifera ssp sativa	3	4221419	3	5219096
chr3_4218968_C_T	Vv_12X_V2_Chr3_5221547		Vitis vinifera subsp. vinifera	PN40024 12X.V2	Autof V. vinifera ssp sativa	3	4218968	3	5221547
chr3_4196090_A_C	Vv_12X_V2_Chr3_5244425		Vitis vinifera subsp. vinifera	PN40024 12X.V2	Autof V. vinifera ssp sativa	3	4196090	3	5244425
chr3_4141326_G_T	Vv_12X_V2_Chr3_5299189		Vitis vinifera subsp. vinifera	PN40024 12X.V2	Autof V. vinifera ssp sativa	3	4141326	3	5299189
chr3_4118227_A_C	Vv_12X_V2_Chr3_5322288		Vitis vinifera subsp. vinifera	PN40024 12X.V2	Autof V. vinifera ssp sativa	3	4118227	3	5322288
lb_T_C_chr3_4104515	Vv_12X_V2_Chr3_5336000		Vitis vinifera subsp. vinifera	PN40024 12X.V2	Autof V. vinifera ssp sativa	3	4104515	3	5336000
chr3_4089074_A_G	Vv_12X_V2_Chr3_5351441		Vitis vinifera subsp. vinifera	PN40024 12X.V2	Autof V. vinifera ssp sativa	3	4089074	3	5351441
chr3_4062013_C_T	Vv_12X_V2_Chr3_5378502		Vitis vinifera subsp. vinifera	PN40024 12X.V2	Autof V. vinifera ssp sativa	3	4062013	3	5378502
chr3_4036840_C_T	Vv_12X_V2_Chr3_5403675		Vitis vinifera subsp. vinifera	PN40024 12X.V2	Autof V. vinifera ssp sativa	3	4036840	3	5403675
chr3_4019328_C_T	Vv_12X_V2_Chr3_5421187		Vitis vinifera subsp. vinifera	PN40024 12X.V2	Autof V. vinifera ssp sativa	3	4019328	3	5421187
chr3_3967815_A_G	Vv_12X_V2_Chr3_5472700		Vitis vinifera subsp. vinifera	PN40024 12X.V2	Autof V. vinifera ssp sativa	3	3967815	3	5472700
chr3_3948287_C_T	Vv_12X_V2_Chr3_5492228		Vitis vinifera subsp. vinifera	PN40024 12X.V2	Autof V. vinifera ssp sativa	3	3948287	3	5492228
chr3_3931632_A_G	Vv_12X_V2_Chr3_5508883		Vitis vinifera subsp. vinifera	PN40024 12X.V2	Autof V. vinifera ssp sativa	3	3931632	3	5508883
chr3_3918094_A_G	Vv_12X_V2_Chr3_5522421		Vitis vinifera subsp. vinifera	PN40024 12X.V2	Autof V. vinifera ssp sativa	3	3918094	3	5522421
chr3_3903384_C_T	Vv_12X_V2_Chr3_5537131		Vitis vinifera subsp. vinifera	PN40024 12X.V2	Autof V. vinifera ssp sativa	3	3903384	3	5537131
chr3_3877259_A_G	Vv_12X_V2_Chr3_5563256		Vitis vinifera subsp. vinifera	PN40024 12X.V2	Autof V. vinifera ssp sativa	3	3877259	3	5563256
chr3_3869027_A_G	Vv_12X_V2_Chr3_5571488		Vitis vinifera subsp. vinifera	PN40024 12X.V2	Autof V. vinifera ssp sativa	3	3869027	3	5571488
chr3_3855262_A_G	Vv_12X_V2_Chr3_5585253		Vitis vinifera subsp. vinifera	PN40024 12X.V2	Autof V. vinifera ssp sativa	3	3855262	3	5585253
chr3_3824312_C_T	Vv_12X_V2_Chr3_5616203		Vitis vinifera subsp. vinifera	PN40024 12X.V2	Autof V. vinifera ssp sativa	3	3824312	3	5616203
chr3_3823434_A_G	Vv_12X_V2_Chr3_5617081		Vitis vinifera subsp. vinifera	PN40024 12X.V2	Autof V. vinifera ssp sativa	3	3823434	3	5617081
chr3_3798186_C_T	Vv_12X_V2_Chr3_5642329		Vitis vinifera subsp. vinifera	PN40024 12X.V2	Autof V. vinifera ssp sativa	3	3798186	3	5642329
chr3_3770709_C_T	Vv_12X_V2_Chr3_5669806		Vitis vinifera subsp. vinifera	PN40024 12X.V2	Autof V. vinifera ssp sativa	3	3770709	3	5669806
chr3_3770531_C_T	Vv_12X_V2_Chr3_5669984		Vitis vinifera subsp. vinifera	PN40024 12X.V2	Autof V. vinifera ssp sativa	3	3770531	3	5669984
chr3_3666831_A_G	Vv_12X_V2_Chr3_5773684		Vitis vinifera subsp. vinifera	PN40024 12X.V2	Autof V. vinifera ssp sativa	3	3666831	3	5773684
chr3_3665847_C_T	Vv_12X_V2_Chr3_5774668		Vitis vinifera subsp. vinifera	PN40024 12X.V2	Autof V. vinifera ssp sativa	3	3665847	3	5774668
chr3_3639855_C_T	Vv_12X_V2_Chr3_5800660		Vitis vinifera subsp. vinifera	PN40024 12X.V2	Autof V. vinifera ssp sativa	3	3639855	3	5800660
chr3_3631393_C_T	Vv_12X_V2_Chr3_5809122		Vitis vinifera subsp. vinifera	PN40024 12X.V2	Autof V. vinifera ssp sativa	3	3631393	3	5809122
chr3_3618780_A_C	Vv_12X_V2_Chr3_5821735		Vitis vinifera subsp. vinifera	PN40024 12X.V2	Autof V. vinifera ssp sativa	3	3618780	3	5821735
chr3_3614685_C_T	Vv_12X_V2_Chr3_5825830		Vitis vinifera subsp. vinifera	PN40024 12X.V2	Autof V. vinifera ssp sativa	3	3614685	3	5825830
chr3_3586308_C_T	Vv_12X_V2_Chr3_5854207		Vitis vinifera subsp. vinifera	PN40024 12X.V2	Autof V. vinifera ssp sativa	3	3586308	3	5854207
chr3_3532524_C_T	Vv_12X_V2_Chr3_5907991		Vitis vinifera subsp. vinifera	PN40024 12X.V2	Autof V. vinifera ssp sativa	3	3532524	3	5907991
chr3_5942463_C_T	Vv_12X_V2_Chr3_5942463		Vitis vinifera subsp. vinifera	PN40024 12X.V2	Autof V. vinifera ssp sativa	3	5942463	3	5942463
chr3_5965820_A_G	Vv_12X_V2_Chr3_5965820		Vitis vinifera subsp. vinifera	PN40024 12X.V2	Autof V. vinifera ssp sativa	3	5965820	3	5965820
chr3_5968917_C_T	Vv_12X_V2_Chr3_5968917		Vitis vinifera subsp. vinifera	PN40024 12X.V2	Autof V. vinifera ssp sativa	3	5968917	3	5968917
chr3_6020386_G_T	Vv_12X_V2_Chr3_6020386		Vitis vinifera subsp. vinifera	PN40024 12X.V2	Autof V. vinifera ssp sativa	3	6020386	3	6020386
chr3_6065579_C_T	Vv_12X_V2_Chr3_6065579		Vitis vinifera subsp. vinifera	PN40024 12X.V2	Autof V. vinifera ssp sativa	3	6065579	3	6065579
chr3_6101000_A_G	Vv_12X_V2_Chr3_6101000		Vitis vinifera subsp. vinifera	PN40024 12X.V2	Autof V. vinifera ssp sativa	3	6101000	3	6101000
chr3_6117585_A_G	Vv_12X_V2_Chr3_6117585		Vitis vinifera subsp. vinifera	PN40024 12X.V2	Autof V. vinifera ssp sativa	3	6117585	3	6117585
chr3_6173673_A_C	Vv_12X_V2_Chr3_6173673		Vitis vinifera subsp. vinifera	PN40024 12X.V2	Autof V. vinifera ssp sativa	3	6173673	3	6173673
chr3_6179234_A_G	Vv_12X_V2_Chr3_6179234		Vitis vinifera subsp. vinifera	PN40024 12X.V2	Autof V. vinifera ssp sativa	3	6179234	3	6179234
chr3_6216902_C_T	Vv_12X_V2_Chr3_6216902		Vitis vinifera subsp. vinifera	PN40024 12X.V2	Autof V. vinifera ssp sativa	3	6216902	3	6216902
chr3_6232647_C_T	Vv_12X_V2_Chr3_6232647		Vitis vinifera subsp. vinifera	PN40024 12X.V2	Autof V. vinifera ssp sativa	3	6232647	3	6232647
chr3_6281901_A_G	Vv_12X_V2_Chr3_6281901		Vitis vinifera subsp. vinifera	PN40024 12X.V2	Autof V. vinifera ssp sativa	3	6281901	3	6281901
chr3_6361577_A_C	Vv_12X_V2_Chr3_6361577		Vitis vinifera subsp. vinifera	PN40024 12X.V2	Autof V. vinifera ssp sativa	3	6361577	3	6361577
chr3_6364472_C_T	Vv_12X_V2_Chr3_6364472		Vitis vinifera subsp. vinifera	PN40024 12X.V2	Autof V. vinifera ssp sativa	3	6364472	3	6364472
chr3_6425122_A_C	Vv_12X_V2_Chr3_6425122		Vitis vinifera subsp. vinifera	PN40024 12X.V2	Autof V. vinifera ssp sativa	3	6425122	3	6425122
chr3_6478859_C_T	Vv_12X_V2_Chr3_6478859		Vitis vinifera subsp. vinifera	PN40024 12X.V2	Autof V. vinifera ssp sativa	3	6478859	3	6478859
chr3_6479610_C_T	Vv_12X_V2_Chr3_6479610		Vitis vinifera subsp. vinifera	PN40024 12X.V2	Autof V. vinifera ssp sativa	3	6479610	3	6479610
chr3_6493834_G_T	Vv_12X_V2_Chr3_6493834		Vitis vinifera subsp. vinifera	PN40024 12X.V2	Autof V. vinifera ssp sativa	3	6493834	3	6493834
chr3_6498521_C_T	Vv_12X_V2_Chr3_6498521		Vitis vinifera subsp. vinifera	PN40024 12X.V2	Autof V. vinifera ssp sativa	3	6498521	3	6498521
chr3_6512337_G_T	Vv_12X_V2_Chr3_6512337		Vitis vinifera subsp. vinifera	PN40024 12X.V2	Autof V. vinifera ssp sativa	3	6512337	3	6512337
chr3_6551533_C_T	Vv_12X_V2_Chr3_6551533		Vitis vinifera subsp. vinifera	PN40024 12X.V2	Autof V. vinifera ssp sativa	3	6551533	3	6551533
chr3_6567365_C_T	Vv_12X_V2_Chr3_6567365		Vitis vinifera subsp. vinifera	PN40024 12X.V2	Autof V. vinifera ssp sativa	3	6567365	3	6567365
chr3_6573568_C_T	Vv_12X_V2_Chr3_6573568		Vitis vinifera subsp. vinifera	PN40024 12X.V2	Autof V. vinifera ssp sativa	3	6573568	3	6573568
chr3_6590909_C_T	Vv_12X_V2_Chr3_6590909		Vitis vinifera subsp. vinifera	PN40024 12X.V2	Autof V. vinifera ssp sativa	3	6590909	3	6590909
chr3_6633827_C_T	Vv_12X_V2_Chr3_6633827		Vitis vinifera subsp. vinifera	PN40024 12X.V2	Autof V. vinifera ssp sativa	3	6633827	3	6633827
chr3_6684744_G_T	Vv_12X_V2_Chr3_6684744		Vitis vinifera subsp. vinifera	PN40024 12X.V2	Autof V. vinifera ssp sativa	3	6684744	3	6684744
chr3_6687573_G_T	Vv_12X_V2_Chr3_6687573		Vitis vinifera subsp. vinifera	PN40024 12X.V2	Autof V. vinifera ssp sativa	3	6687573	3	6687573
chr3_6764550_A_C	Vv_12X_V2_Chr3_6764550		Vitis vinifera subsp. vinifera	PN40024 12X.V2	Autof V. vinifera ssp sativa	3	6764550	3	6764550
chr3_6771630_C_T	Vv_12X_V2_Chr3_6771630		Vitis vinifera subsp. vinifera	PN40024 12X.V2	Autof V. vinifera ssp sativa	3	6771630	3	6771630
chr3_6787047_C_T	Vv_12X_V2_Chr3_6787047		Vitis vinifera subsp. vinifera	PN40024 12X.V2	Autof V. vinifera ssp sativa	3	6787047	3	6787047
chr3_6812820_C_T	Vv_12X_V2_Chr3_6812820		Vitis vinifera subsp. vinifera	PN40024 12X.V2	Autof V. vinifera ssp sativa	3	6812820	3	6812820
chr3_6857515_G_T	Vv_12X_V2_Chr3_6857515		Vitis vinifera subsp. vinifera	PN40024 12X.V2	Autof V. vinifera ssp sativa	3	6857515	3	6857515
chr3_6907296_A_G	Vv_12X_V2_Chr3_6907296		Vitis vinifera subsp. vinifera	PN40024 12X.V2	Autof V. vinifera ssp sativa	3	6907296	3	6907296
chr3_6987820_A_G	Vv_12X_V2_Chr3_6987820		Vitis vinifera subsp. vinifera	PN40024 12X.V2	Autof V. vinifera ssp sativa	3	6987820	3	6987820
chr3_7003964_C_T	Vv_12X_V2_Chr3_7003964		Vitis vinifera subsp. vinifera	PN40024 12X.V2	Autof V. vinifera ssp sativa	3	7003964	3	7003964
chr3_7009222_A_G	Vv_12X_V2_Chr3_7009222		Vitis vinifera subsp. vinifera	PN40024 12X.V2	Autof V. vinifera ssp sativa	3	7009222	3	7009222
chr3_7056491_C_T	Vv_12X_V2_Chr3_7056491		Vitis vinifera subsp. vinifera	PN40024 12X.V2	Autof V. vinifera ssp sativa	3	7056491	3	7056491
chr3_7077998_A_G	Vv_12X_V2_Chr3_7077998		Vitis vinifera subsp. vinifera	PN40024 12X.V2	Autof V. vinifera ssp sativa	3	7077998	3	7077998
chr3_7083442_C_T	Vv_12X_V2_Chr3_7083442		Vitis vinifera subsp. vinifera	PN40024 12X.V2	Autof V. vinifera ssp sativa	3	7083442	3	7083442
chr3_7105466_A_C	Vv_12X_V2_Chr3_7105466		Vitis vinifera subsp. vinifera	PN40024 12X.V2	Autof V. vinifera ssp sativa	3	7105466	3	7105466
chr3_7114900_C_T	Vv_12X_V2_Chr3_7114900		Vitis vinifera subsp. vinifera	PN40024 12X.V2	Autof V. vinifera ssp sativa	3	7114900	3	7114900
chr3_7129347_C_T	Vv_12X_V2_Chr3_7129347		Vitis vinifera subsp. vinifera	PN40024 12X.V2	Autof V. vinifera ssp sativa	3	7129347	3	7129347
chr3_7169249_A_G	Vv_12X_V2_Chr3_7169249		Vitis vinifera subsp. vinifera	PN40024 12X.V2	Autof V. vinifera ssp sativa	3	7169249	3	7169249
chr3_7223618_C_T	Vv_12X_V2_Chr3_7223618		Vitis vinifera subsp. vinifera	PN40024 12X.V2	Autof V. vinifera ssp sativa	3	7223618	3	7223618
chr3_7236898_C_T	Vv_12X_V2_Chr3_7236898		Vitis vinifera subsp. vinifera	PN40024 12X.V2	Autof V. vinifera ssp sativa	3	7236898	3	7236898
chr3_7295874_C_T	Vv_12X_V2_Chr3_7295874		Vitis vinifera subsp. vinifera	PN40024 12X.V2	Autof V. vinifera ssp sativa	3	7295874	3	7295874
chr3_7321251_A_G	Vv_12X_V2_Chr3_7321251		Vitis vinifera subsp. vinifera	PN40024 12X.V2	Autof V. vinifera ssp sativa	3	7321251	3	7321251
chr3_7321451_A_C	Vv_12X_V2_Chr3_7321451		Vitis vinifera subsp. vinifera	PN40024 12X.V2	Autof V. vinifera ssp sativa	3	7321451	3	7321451
chr3_7344716_A_G	Vv_12X_V2_Chr3_7344716		Vitis vinifera subsp. vinifera	PN40024 12X.V2	Autof V. vinifera ssp sativa	3	7344716	3	7344716
chr3_7356750_A_C	Vv_12X_V2_Chr3_7356750		Vitis vinifera subsp. vinifera	PN40024 12X.V2	Autof V. vinifera ssp sativa	3	7356750	3	7356750
chr3_7441660_A_G	Vv_12X_V2_Chr3_7441660		Vitis vinifera subsp. vinifera	PN40024 12X.V2	Autof V. vinifera ssp sativa	3	7441660	3	7441660
chr3_7468704_A_C	Vv_12X_V2_Chr3_7468704		Vitis vinifera subsp. vinifera	PN40024 12X.V2	Autof V. vinifera ssp sativa	3	7468704	3	7468704
chr3_7470797_C_T	Vv_12X_V2_Chr3_7470797		Vitis vinifera subsp. vinifera	PN40024 12X.V2	Autof V. vinifera ssp sativa	3	7470797	3	7470797
chr3_7472539_C_T	Vv_12X_V2_Chr3_7472539		Vitis vinifera subsp. vinifera	PN40024 12X.V2	Autof V. vinifera ssp sativa	3	7472539	3	7472539
chr3_7515038_A_G	Vv_12X_V2_Chr3_7515038		Vitis vinifera subsp. vinifera	PN40024 12X.V2	Autof V. vinifera ssp sativa	3	7515038	3	7515038
chr3_7521147_A_G	Vv_12X_V2_Chr3_7521147		Vitis vinifera subsp. vinifera	PN40024 12X.V2	Autof V. vinifera ssp sativa	3	7521147	3	7521147
chr3_7557487_C_T	Vv_12X_V2_Chr3_7557487		Vitis vinifera subsp. vinifera	PN40024 12X.V2	Autof V. vinifera ssp sativa	3	7557487	3	7557487
chr3_7564141_A_G	Vv_12X_V2_Chr3_7564141		Vitis vinifera subsp. vinifera	PN40024 12X.V2	Autof V. vinifera ssp sativa	3	7564141	3	7564141
chr3_7581783_A_C	Vv_12X_V2_Chr3_7581783		Vitis vinifera subsp. vinifera	PN40024 12X.V2	Autof V. vinifera ssp sativa	3	7581783	3	7581783
chr3_7602978_A_G	Vv_12X_V2_Chr3_7602978		Vitis vinifera subsp. vinifera	PN40024 12X.V2	Autof V. vinifera ssp sativa	3	7602978	3	7602978
chr3_7714564_A_G	Vv_12X_V2_Chr3_7714564		Vitis vinifera subsp. vinifera	PN40024 12X.V2	Autof V. vinifera ssp sativa	3	7714564	3	7714564
chr3_8254703_A_G	Vv_12X_V2_Chr3_8254703		Vitis vinifera subsp. vinifera	PN40024 12X.V2	Autof V. vinifera ssp sativa	3	8254703	3	8254703
chr3_8257244_C_T	Vv_12X_V2_Chr3_8257244		Vitis vinifera subsp. vinifera	PN40024 12X.V2	Autof V. vinifera ssp sativa	3	8257244	3	8257244
chr3_8261333_C_T	Vv_12X_V2_Chr3_8261333		Vitis vinifera subsp. vinifera	PN40024 12X.V2	Autof V. vinifera ssp sativa	3	8261333	3	8261333
chr3_8487675_A_C	Vv_12X_V2_Chr3_8487675		Vitis vinifera subsp. vinifera	PN40024 12X.V2	Autof V. vinifera ssp sativa	3	8487675	3	8487675
chr3_8490674_A_C	Vv_12X_V2_Chr3_8490674		Vitis vinifera subsp. vinifera	PN40024 12X.V2	Autof V. vinifera ssp sativa	3	8490674	3	8490674
chr3_8507666_A_G	Vv_12X_V2_Chr3_8507666		Vitis vinifera subsp. vinifera	PN40024 12X.V2	Autof V. vinifera ssp sativa	3	8507666	3	8507666
chr3_8513977_C_T	Vv_12X_V2_Chr3_8513977		Vitis vinifera subsp. vinifera	PN40024 12X.V2	Autof V. vinifera ssp sativa	3	8513977	3	8513977
chr3_8560755_A_G	Vv_12X_V2_Chr3_8560755		Vitis vinifera subsp. vinifera	PN40024 12X.V2	Autof V. vinifera ssp sativa	3	8560755	3	8560755
chr3_8560917_C_T	Vv_12X_V2_Chr3_8560917		Vitis vinifera subsp. vinifera	PN40024 12X.V2	Autof V. vinifera ssp sativa	3	8560917	3	8560917
chr3_8585080_A_C	Vv_12X_V2_Chr3_8585080		Vitis vinifera subsp. vinifera	PN40024 12X.V2	Autof V. vinifera ssp sativa	3	8585080	3	8585080
chr3_8613819_C_T	Vv_12X_V2_Chr3_8613819		Vitis vinifera subsp. vinifera	PN40024 12X.V2	Autof V. vinifera ssp sativa	3	8613819	3	8613819
chr3_8614042_G_T	Vv_12X_V2_Chr3_8614042		Vitis vinifera subsp. vinifera	PN40024 12X.V2	Autof V. vinifera ssp sativa	3	8614042	3	8614042
chr3_8653220_C_T	Vv_12X_V2_Chr3_8653220		Vitis vinifera subsp. vinifera	PN40024 12X.V2	Autof V. vinifera ssp sativa	3	8653220	3	8653220
chr3_8663064_C_T	Vv_12X_V2_Chr3_8663064		Vitis vinifera subsp. vinifera	PN40024 12X.V2	Autof V. vinifera ssp sativa	3	8663064	3	8663064
chr3_8670592_C_T	Vv_12X_V2_Chr3_8670592		Vitis vinifera subsp. vinifera	PN40024 12X.V2	Autof V. vinifera ssp sativa	3	8670592	3	8670592
chr3_8686024_A_G	Vv_12X_V2_Chr3_8686024		Vitis vinifera subsp. vinifera	PN40024 12X.V2	Autof V. vinifera ssp sativa	3	8686024	3	8686024
chr3_8787959_A_G	Vv_12X_V2_Chr3_8787959		Vitis vinifera subsp. vinifera	PN40024 12X.V2	Autof V. vinifera ssp sativa	3	8787959	3	8787959
chr3_8827121_A_G	Vv_12X_V2_Chr3_8827121		Vitis vinifera subsp. vinifera	PN40024 12X.V2	Autof V. vinifera ssp sativa	3	8827121	3	8827121
chr3_9120595_A_G	Vv_12X_V2_Chr3_9120595		Vitis vinifera subsp. vinifera	PN40024 12X.V2	Autof V. vinifera ssp sativa	3	9120595	3	9120595
chr3_9168917_G_T	Vv_12X_V2_Chr3_9168917		Vitis vinifera subsp. vinifera	PN40024 12X.V2	Autof V. vinifera ssp sativa	3	9168917	3	9168917
chr3_9218016_A_G	Vv_12X_V2_Chr3_9218016		Vitis vinifera subsp. vinifera	PN40024 12X.V2	Autof V. vinifera ssp sativa	3	9218016	3	9218016
chr3_9311802_A_G	Vv_12X_V2_Chr3_9311802		Vitis vinifera subsp. vinifera	PN40024 12X.V2	Autof V. vinifera ssp sativa	3	9311802	3	9311802
chr3_9412542_A_G	Vv_12X_V2_Chr3_9412542		Vitis vinifera subsp. vinifera	PN40024 12X.V2	Autof V. vinifera ssp sativa	3	9412542	3	9412542
chr3_9430388_A_C	Vv_12X_V2_Chr3_9430388		Vitis vinifera subsp. vinifera	PN40024 12X.V2	Autof V. vinifera ssp sativa	3	9430388	3	9430388
chr3_9442034_G_T	Vv_12X_V2_Chr3_9442034		Vitis vinifera subsp. vinifera	PN40024 12X.V2	Autof V. vinifera ssp sativa	3	9442034	3	9442034
chr3_9524678_G_T	Vv_12X_V2_Chr3_9524678		Vitis vinifera subsp. vinifera	PN40024 12X.V2	Autof V. vinifera ssp sativa	3	9524678	3	9524678
chr3_9541810_A_G	Vv_12X_V2_Chr3_9541810		Vitis vinifera subsp. vinifera	PN40024 12X.V2	Autof V. vinifera ssp sativa	3	9541810	3	9541810
chr3_9561036_G_T	Vv_12X_V2_Chr3_9561036		Vitis vinifera subsp. vinifera	PN40024 12X.V2	Autof V. vinifera ssp sativa	3	9561036	3	9561036
chr3_9595874_A_G	Vv_12X_V2_Chr3_9595874		Vitis vinifera subsp. vinifera	PN40024 12X.V2	Autof V. vinifera ssp sativa	3	9595874	3	9595874
chr3_9609135_A_G	Vv_12X_V2_Chr3_9609135		Vitis vinifera subsp. vinifera	PN40024 12X.V2	Autof V. vinifera ssp sativa	3	9609135	3	9609135
chr3_9611495_A_C	Vv_12X_V2_Chr3_9611495		Vitis vinifera subsp. vinifera	PN40024 12X.V2	Autof V. vinifera ssp sativa	3	9611495	3	9611495
chr3_9699399_C_T	Vv_12X_V2_Chr3_9699399		Vitis vinifera subsp. vinifera	PN40024 12X.V2	Autof V. vinifera ssp sativa	3	9699399	3	9699399
chr3_9704632_C_T	Vv_12X_V2_Chr3_9704632		Vitis vinifera subsp. vinifera	PN40024 12X.V2	Autof V. vinifera ssp sativa	3	9704632	3	9704632
chr3_9706422_C_T	Vv_12X_V2_Chr3_9706422		Vitis vinifera subsp. vinifera	PN40024 12X.V2	Autof V. vinifera ssp sativa	3	9706422	3	9706422
chrUn_21074173_A_G	Vv_12X_V2_Chr3_9769992		Vitis vinifera subsp. vinifera	PN40024 12X.V2	Autof V. vinifera ssp sativa	Un	21074173	3	9769992
chrUn_21060197_A_G	Vv_12X_V2_Chr3_9783968		Vitis vinifera subsp. vinifera	PN40024 12X.V2	Autof V. vinifera ssp sativa	Un	21060197	3	9783968
chrUn_21023112_A_G	Vv_12X_V2_Chr3_9821053		Vitis vinifera subsp. vinifera	PN40024 12X.V2	Autof V. vinifera ssp sativa	Un	21023112	3	9821053
chrUn_21022657_C_T	Vv_12X_V2_Chr3_9821508		Vitis vinifera subsp. vinifera	PN40024 12X.V2	Autof V. vinifera ssp sativa	Un	21022657	3	9821508
chrUn_21021399_A_G	Vv_12X_V2_Chr3_9822766		Vitis vinifera subsp. vinifera	PN40024 12X.V2	Autof V. vinifera ssp sativa	Un	21021399	3	9822766
chr3_9989675_A_G	Vv_12X_V2_Chr3_10122091		Vitis vinifera subsp. vinifera	PN40024 12X.V2	Autof V. vinifera ssp sativa	3	9989675	3	10122091
chr3_10044379_C_T	Vv_12X_V2_Chr3_10176795		Vitis vinifera subsp. vinifera	PN40024 12X.V2	Autof V. vinifera ssp sativa	3	10044379	3	10176795
chr3_10044942_A_C	Vv_12X_V2_Chr3_10177358		Vitis vinifera subsp. vinifera	PN40024 12X.V2	Autof V. vinifera ssp sativa	3	10044942	3	10177358
chr3_10713706_A_G	Vv_12X_V2_Chr3_10846122		Vitis vinifera subsp. vinifera	PN40024 12X.V2	Autof V. vinifera ssp sativa	3	10713706	3	10846122
chr3_10781461_A_G	Vv_12X_V2_Chr3_10913877		Vitis vinifera subsp. vinifera	PN40024 12X.V2	Autof V. vinifera ssp sativa	3	10781461	3	10913877
chr3_10784037_G_T	Vv_12X_V2_Chr3_10916453		Vitis vinifera subsp. vinifera	PN40024 12X.V2	Autof V. vinifera ssp sativa	3	10784037	3	10916453
chr3_10861993_G_T	Vv_12X_V2_Chr3_10994409		Vitis vinifera subsp. vinifera	PN40024 12X.V2	Autof V. vinifera ssp sativa	3	10861993	3	10994409
chr3_10903864_A_G	Vv_12X_V2_Chr3_11036280		Vitis vinifera subsp. vinifera	PN40024 12X.V2	Autof V. vinifera ssp sativa	3	10903864	3	11036280
chr3_10922298_A_G	Vv_12X_V2_Chr3_11054714		Vitis vinifera subsp. vinifera	PN40024 12X.V2	Autof V. vinifera ssp sativa	3	10922298	3	11054714
chr3_10923290_A_G	Vv_12X_V2_Chr3_11055706		Vitis vinifera subsp. vinifera	PN40024 12X.V2	Autof V. vinifera ssp sativa	3	10923290	3	11055706
chr3_10932464_C_T	Vv_12X_V2_Chr3_11064880		Vitis vinifera subsp. vinifera	PN40024 12X.V2	Autof V. vinifera ssp sativa	3	10932464	3	11064880
chr3_10961604_A_C	Vv_12X_V2_Chr3_11094020		Vitis vinifera subsp. vinifera	PN40024 12X.V2	Autof V. vinifera ssp sativa	3	10961604	3	11094020
chr3_10962318_C_T	Vv_12X_V2_Chr3_11094734		Vitis vinifera subsp. vinifera	PN40024 12X.V2	Autof V. vinifera ssp sativa	3	10962318	3	11094734
chr3_10998147_C_T	Vv_12X_V2_Chr3_11130563		Vitis vinifera subsp. vinifera	PN40024 12X.V2	Autof V. vinifera ssp sativa	3	10998147	3	11130563
chr3_11140085_C_T	Vv_12X_V2_Chr3_11272501		Vitis vinifera subsp. vinifera	PN40024 12X.V2	Autof V. vinifera ssp sativa	3	11140085	3	11272501
chr3_11151860_A_G	Vv_12X_V2_Chr3_11284276		Vitis vinifera subsp. vinifera	PN40024 12X.V2	Autof V. vinifera ssp sativa	3	11151860	3	11284276
chr3_11182998_A_G	Vv_12X_V2_Chr3_11315414		Vitis vinifera subsp. vinifera	PN40024 12X.V2	Autof V. vinifera ssp sativa	3	11182998	3	11315414
chr3_11292294_G_T	Vv_12X_V2_Chr3_11424710		Vitis vinifera subsp. vinifera	PN40024 12X.V2	Autof V. vinifera ssp sativa	3	11292294	3	11424710
chr3_11703031_C_T	Vv_12X_V2_Chr3_11920084		Vitis vinifera subsp. vinifera	PN40024 12X.V2	Autof V. vinifera ssp sativa	3	11703031	3	11920084
chr3_11687812_G_T	Vv_12X_V2_Chr3_11935303		Vitis vinifera subsp. vinifera	PN40024 12X.V2	Autof V. vinifera ssp sativa	3	11687812	3	11935303
chr3_11672220_A_C	Vv_12X_V2_Chr3_11950895		Vitis vinifera subsp. vinifera	PN40024 12X.V2	Autof V. vinifera ssp sativa	3	11672220	3	11950895
chr3_11666874_C_T	Vv_12X_V2_Chr3_11956241		Vitis vinifera subsp. vinifera	PN40024 12X.V2	Autof V. vinifera ssp sativa	3	11666874	3	11956241
chr3_random_233171_C_T	Vv_12X_V2_Chr3_14317592		Vitis vinifera subsp. vinifera	PN40024 12X.V2	Autof V. vinifera ssp sativa	3_random	233171	3	14317592
chr3_random_234728_C_T	Vv_12X_V2_Chr3_14319149		Vitis vinifera subsp. vinifera	PN40024 12X.V2	Autof V. vinifera ssp sativa	3_random	234728	3	14319149
chr3_random_235211_C_T	Vv_12X_V2_Chr3_14319632		Vitis vinifera subsp. vinifera	PN40024 12X.V2	Autof V. vinifera ssp sativa	3_random	235211	3	14319632
chr3_random_237500_A_C	Vv_12X_V2_Chr3_14321921		Vitis vinifera subsp. vinifera	PN40024 12X.V2	Autof V. vinifera ssp sativa	3_random	237500	3	14321921
chr3_random_294211_A_G	Vv_12X_V2_Chr3_14378632		Vitis vinifera subsp. vinifera	PN40024 12X.V2	Autof V. vinifera ssp sativa	3_random	294211	3	14378632
chr3_random_310437_C_T	Vv_12X_V2_Chr3_14394858		Vitis vinifera subsp. vinifera	PN40024 12X.V2	Autof V. vinifera ssp sativa	3_random	310437	3	14394858
chr3_random_313001_A_C	Vv_12X_V2_Chr3_14397422		Vitis vinifera subsp. vinifera	PN40024 12X.V2	Autof V. vinifera ssp sativa	3_random	313001	3	14397422
chr3_random_317475_A_G	Vv_12X_V2_Chr3_14401896		Vitis vinifera subsp. vinifera	PN40024 12X.V2	Autof V. vinifera ssp sativa	3_random	317475	3	14401896
chr3_random_360754_A_G	Vv_12X_V2_Chr3_14445175		Vitis vinifera subsp. vinifera	PN40024 12X.V2	Autof V. vinifera ssp sativa	3_random	360754	3	14445175
chr3_random_401923_G_T	Vv_12X_V2_Chr3_14486344		Vitis vinifera subsp. vinifera	PN40024 12X.V2	Autof V. vinifera ssp sativa	3_random	401923	3	14486344
chr3_random_408443_C_T	Vv_12X_V2_Chr3_14492864		Vitis vinifera subsp. vinifera	PN40024 12X.V2	Autof V. vinifera ssp sativa	3_random	408443	3	14492864
chr3_random_452230_A_G	Vv_12X_V2_Chr3_14536651		Vitis vinifera subsp. vinifera	PN40024 12X.V2	Autof V. vinifera ssp sativa	3_random	452230	3	14536651
chr3_random_457900_C_T	Vv_12X_V2_Chr3_14542321		Vitis vinifera subsp. vinifera	PN40024 12X.V2	Autof V. vinifera ssp sativa	3_random	457900	3	14542321
ae_G_T_chr3_random_526900	Vv_12X_V2_Chr3_14611321		Vitis vinifera subsp. vinifera	PN40024 12X.V2	Autof V. vinifera ssp sativa	3_random	526900	3	14611321
chr3_random_536297_C_T	Vv_12X_V2_Chr3_14620718		Vitis vinifera subsp. vinifera	PN40024 12X.V2	Autof V. vinifera ssp sativa	3_random	536297	3	14620718
chr3_random_536351_C_T	Vv_12X_V2_Chr3_14620772		Vitis vinifera subsp. vinifera	PN40024 12X.V2	Autof V. vinifera ssp sativa	3_random	536351	3	14620772
chr3_random_544942_G_T	Vv_12X_V2_Chr3_14629363		Vitis vinifera subsp. vinifera	PN40024 12X.V2	Autof V. vinifera ssp sativa	3_random	544942	3	14629363
chr3_random_674759_A_C	Vv_12X_V2_Chr3_14759180		Vitis vinifera subsp. vinifera	PN40024 12X.V2	Autof V. vinifera ssp sativa	3_random	674759	3	14759180
chr3_random_681043_A_C	Vv_12X_V2_Chr3_14765464		Vitis vinifera subsp. vinifera	PN40024 12X.V2	Autof V. vinifera ssp sativa	3_random	681043	3	14765464
chr3_random_684789_A_C	Vv_12X_V2_Chr3_14769210		Vitis vinifera subsp. vinifera	PN40024 12X.V2	Autof V. vinifera ssp sativa	3_random	684789	3	14769210
chr3_random_686787_A_G	Vv_12X_V2_Chr3_14771208		Vitis vinifera subsp. vinifera	PN40024 12X.V2	Autof V. vinifera ssp sativa	3_random	686787	3	14771208
chr3_random_699760_A_C	Vv_12X_V2_Chr3_14784181		Vitis vinifera subsp. vinifera	PN40024 12X.V2	Autof V. vinifera ssp sativa	3_random	699760	3	14784181
chr3_random_718727_C_T	Vv_12X_V2_Chr3_14803148		Vitis vinifera subsp. vinifera	PN40024 12X.V2	Autof V. vinifera ssp sativa	3_random	718727	3	14803148
chr3_random_719235_C_T	Vv_12X_V2_Chr3_14803656		Vitis vinifera subsp. vinifera	PN40024 12X.V2	Autof V. vinifera ssp sativa	3_random	719235	3	14803656
chr3_random_742421_A_G	Vv_12X_V2_Chr3_14826842		Vitis vinifera subsp. vinifera	PN40024 12X.V2	Autof V. vinifera ssp sativa	3_random	742421	3	14826842
chr3_random_744936_C_T	Vv_12X_V2_Chr3_14829357		Vitis vinifera subsp. vinifera	PN40024 12X.V2	Autof V. vinifera ssp sativa	3_random	744936	3	14829357
chr3_random_763263_A_G	Vv_12X_V2_Chr3_14847684		Vitis vinifera subsp. vinifera	PN40024 12X.V2	Autof V. vinifera ssp sativa	3_random	763263	3	14847684
chr3_random_777423_C_T	Vv_12X_V2_Chr3_14861844		Vitis vinifera subsp. vinifera	PN40024 12X.V2	Autof V. vinifera ssp sativa	3_random	777423	3	14861844
chr3_random_836081_C_T	Vv_12X_V2_Chr3_14920502		Vitis vinifera subsp. vinifera	PN40024 12X.V2	Autof V. vinifera ssp sativa	3_random	836081	3	14920502
chr3_random_902922_C_T	Vv_12X_V2_Chr3_14987343		Vitis vinifera subsp. vinifera	PN40024 12X.V2	Autof V. vinifera ssp sativa	3_random	902922	3	14987343
chr3_random_908211_A_G	Vv_12X_V2_Chr3_14992632		Vitis vinifera subsp. vinifera	PN40024 12X.V2	Autof V. vinifera ssp sativa	3_random	908211	3	14992632
chr3_random_918985_C_T	Vv_12X_V2_Chr3_15003406		Vitis vinifera subsp. vinifera	PN40024 12X.V2	Autof V. vinifera ssp sativa	3_random	918985	3	15003406
chr3_random_930161_A_G	Vv_12X_V2_Chr3_15014582		Vitis vinifera subsp. vinifera	PN40024 12X.V2	Autof V. vinifera ssp sativa	3_random	930161	3	15014582
lb_A_C_chr3_random_961680	Vv_12X_V2_Chr3_15046091		Vitis vinifera subsp. vinifera	PN40024 12X.V2	Autof V. vinifera ssp sativa	3_random	961680	3	15046091
chr3_random_967237_A_G	Vv_12X_V2_Chr3_15051658		Vitis vinifera subsp. vinifera	PN40024 12X.V2	Autof V. vinifera ssp sativa	3_random	967237	3	15051658
chr3_random_1094080_A_G	Vv_12X_V2_Chr3_15178501		Vitis vinifera subsp. vinifera	PN40024 12X.V2	Autof V. vinifera ssp sativa	3_random	1094080	3	15178501
chr3_random_1099766_A_C	Vv_12X_V2_Chr3_15184187		Vitis vinifera subsp. vinifera	PN40024 12X.V2	Autof V. vinifera ssp sativa	3_random	1099766	3	15184187
chr3_random_1109642_A_G	Vv_12X_V2_Chr3_15194063		Vitis vinifera subsp. vinifera	PN40024 12X.V2	Autof V. vinifera ssp sativa	3_random	1109642	3	15194063
cn_C_T_chr3_15425566	Vv_12X_V2_Chr3_15227583		Vitis vinifera subsp. vinifera	PN40024 12X.V2	Autof V. vinifera ssp sativa	3	15425566	3	15227583
chr3_14558685_G_T	Vv_12X_V2_Chr3_15912347		Vitis vinifera subsp. vinifera	PN40024 12X.V2	Autof V. vinifera ssp sativa	3	14558685	3	15912347
chr3_14573785_A_G	Vv_12X_V2_Chr3_15927447		Vitis vinifera subsp. vinifera	PN40024 12X.V2	Autof V. vinifera ssp sativa	3	14573785	3	15927447
chr3_14579673_A_C	Vv_12X_V2_Chr3_15933335		Vitis vinifera subsp. vinifera	PN40024 12X.V2	Autof V. vinifera ssp sativa	3	14579673	3	15933335
lb_T_C_chr3_10867226	Vv_12X_V2_Chr3_16293892		Vitis vinifera subsp. vinifera	PN40024 12X.V2	Autof V. vinifera ssp sativa	3	10867226	3	16293892
chr3_16341764_C_T	Vv_12X_V2_Chr3_17695426		Vitis vinifera subsp. vinifera	PN40024 12X.V2	Autof V. vinifera ssp sativa	3	16341764	3	17695426
chr3_16341944_A_C	Vv_12X_V2_Chr3_17695606		Vitis vinifera subsp. vinifera	PN40024 12X.V2	Autof V. vinifera ssp sativa	3	16341944	3	17695606
chr3_16344837_A_G	Vv_12X_V2_Chr3_17698499		Vitis vinifera subsp. vinifera	PN40024 12X.V2	Autof V. vinifera ssp sativa	3	16344837	3	17698499
chr3_16378142_A_G	Vv_12X_V2_Chr3_17731804		Vitis vinifera subsp. vinifera	PN40024 12X.V2	Autof V. vinifera ssp sativa	3	16378142	3	17731804
chr3_16381418_A_G	Vv_12X_V2_Chr3_17735080		Vitis vinifera subsp. vinifera	PN40024 12X.V2	Autof V. vinifera ssp sativa	3	16381418	3	17735080
chr3_16420484_C_T	Vv_12X_V2_Chr3_17774146		Vitis vinifera subsp. vinifera	PN40024 12X.V2	Autof V. vinifera ssp sativa	3	16420484	3	17774146
chr3_16437361_A_C	Vv_12X_V2_Chr3_17791023		Vitis vinifera subsp. vinifera	PN40024 12X.V2	Autof V. vinifera ssp sativa	3	16437361	3	17791023
chr3_16717391_C_T	Vv_12X_V2_Chr3_18071053		Vitis vinifera subsp. vinifera	PN40024 12X.V2	Autof V. vinifera ssp sativa	3	16717391	3	18071053
chr3_16721456_A_G	Vv_12X_V2_Chr3_18075118		Vitis vinifera subsp. vinifera	PN40024 12X.V2	Autof V. vinifera ssp sativa	3	16721456	3	18075118
ae_C_T_chr3_8428695	Vv_12X_V2_Chr3_18197633		Vitis vinifera subsp. vinifera	PN40024 12X.V2	Autof V. vinifera ssp sativa	3	8428695	3	18197633
chr3_16863619_A_G	Vv_12X_V2_Chr3_18217281		Vitis vinifera subsp. vinifera	PN40024 12X.V2	Autof V. vinifera ssp sativa	3	16863619	3	18217281
chr3_16980757_C_T	Vv_12X_V2_Chr3_18334419		Vitis vinifera subsp. vinifera	PN40024 12X.V2	Autof V. vinifera ssp sativa	3	16980757	3	18334419
chr3_17166683_A_G	Vv_12X_V2_Chr3_18520345		Vitis vinifera subsp. vinifera	PN40024 12X.V2	Autof V. vinifera ssp sativa	3	17166683	3	18520345
chr3_17217402_G_T	Vv_12X_V2_Chr3_18571064		Vitis vinifera subsp. vinifera	PN40024 12X.V2	Autof V. vinifera ssp sativa	3	17217402	3	18571064
chr3_17273727_A_G	Vv_12X_V2_Chr3_18627389		Vitis vinifera subsp. vinifera	PN40024 12X.V2	Autof V. vinifera ssp sativa	3	17273727	3	18627389
chr3_17274011_A_G	Vv_12X_V2_Chr3_18627673		Vitis vinifera subsp. vinifera	PN40024 12X.V2	Autof V. vinifera ssp sativa	3	17274011	3	18627673
chr3_17300633_C_T	Vv_12X_V2_Chr3_18654295		Vitis vinifera subsp. vinifera	PN40024 12X.V2	Autof V. vinifera ssp sativa	3	17300633	3	18654295
chr3_17800427_A_G	Vv_12X_V2_Chr3_19154089		Vitis vinifera subsp. vinifera	PN40024 12X.V2	Autof V. vinifera ssp sativa	3	17800427	3	19154089
chr3_17820622_C_T	Vv_12X_V2_Chr3_19174284		Vitis vinifera subsp. vinifera	PN40024 12X.V2	Autof V. vinifera ssp sativa	3	17820622	3	19174284
chr3_17878823_A_G	Vv_12X_V2_Chr3_19232485		Vitis vinifera subsp. vinifera	PN40024 12X.V2	Autof V. vinifera ssp sativa	3	17878823	3	19232485
chr3_17878951_G_T	Vv_12X_V2_Chr3_19232613		Vitis vinifera subsp. vinifera	PN40024 12X.V2	Autof V. vinifera ssp sativa	3	17878951	3	19232613
chr3_17882474_A_G	Vv_12X_V2_Chr3_19236136		Vitis vinifera subsp. vinifera	PN40024 12X.V2	Autof V. vinifera ssp sativa	3	17882474	3	19236136
chr3_17935812_C_T	Vv_12X_V2_Chr3_19289474		Vitis vinifera subsp. vinifera	PN40024 12X.V2	Autof V. vinifera ssp sativa	3	17935812	3	19289474
chr3_17947210_A_G	Vv_12X_V2_Chr3_19300872		Vitis vinifera subsp. vinifera	PN40024 12X.V2	Autof V. vinifera ssp sativa	3	17947210	3	19300872
chr3_17955706_C_T	Vv_12X_V2_Chr3_19309368		Vitis vinifera subsp. vinifera	PN40024 12X.V2	Autof V. vinifera ssp sativa	3	17955706	3	19309368
chr3_17985343_A_G	Vv_12X_V2_Chr3_19339005		Vitis vinifera subsp. vinifera	PN40024 12X.V2	Autof V. vinifera ssp sativa	3	17985343	3	19339005
SNP1219_191	Vv_12X_V2_Chr3_19362661		Vitis vinifera subsp. vinifera	PN40024 12X.V2	Autof V. vinifera ssp sativa	3	18008999	3	19362661
chr3_18009357_A_G	Vv_12X_V2_Chr3_19363019		Vitis vinifera subsp. vinifera	PN40024 12X.V2	Autof V. vinifera ssp sativa	3	18009357	3	19363019
chr3_18346272_C_T	Vv_12X_V2_Chr3_19699934		Vitis vinifera subsp. vinifera	PN40024 12X.V2	Autof V. vinifera ssp sativa	3	18346272	3	19699934
chr3_18349893_C_T	Vv_12X_V2_Chr3_19703555		Vitis vinifera subsp. vinifera	PN40024 12X.V2	Autof V. vinifera ssp sativa	3	18349893	3	19703555
chr3_18356034_A_G	Vv_12X_V2_Chr3_19709696		Vitis vinifera subsp. vinifera	PN40024 12X.V2	Autof V. vinifera ssp sativa	3	18356034	3	19709696
chr3_18405199_A_G	Vv_12X_V2_Chr3_19758861		Vitis vinifera subsp. vinifera	PN40024 12X.V2	Autof V. vinifera ssp sativa	3	18405199	3	19758861
chr3_18461496_C_T	Vv_12X_V2_Chr3_19815158		Vitis vinifera subsp. vinifera	PN40024 12X.V2	Autof V. vinifera ssp sativa	3	18461496	3	19815158
chr3_18524367_A_G	Vv_12X_V2_Chr3_19878029		Vitis vinifera subsp. vinifera	PN40024 12X.V2	Autof V. vinifera ssp sativa	3	18524367	3	19878029
chr3_18907324_A_G	Vv_12X_V2_Chr3_20260986		Vitis vinifera subsp. vinifera	PN40024 12X.V2	Autof V. vinifera ssp sativa	3	18907324	3	20260986
chr3_18911910_A_C	Vv_12X_V2_Chr3_20265572		Vitis vinifera subsp. vinifera	PN40024 12X.V2	Autof V. vinifera ssp sativa	3	18911910	3	20265572
chr3_18917037_A_G	Vv_12X_V2_Chr3_20270699		Vitis vinifera subsp. vinifera	PN40024 12X.V2	Autof V. vinifera ssp sativa	3	18917037	3	20270699
chr3_18936610_C_T	Vv_12X_V2_Chr3_20290272		Vitis vinifera subsp. vinifera	PN40024 12X.V2	Autof V. vinifera ssp sativa	3	18936610	3	20290272
chr3_19070804_A_C	Vv_12X_V2_Chr3_20424466		Vitis vinifera subsp. vinifera	PN40024 12X.V2	Autof V. vinifera ssp sativa	3	19070804	3	20424466
chr3_19088266_G_T	Vv_12X_V2_Chr3_20441928		Vitis vinifera subsp. vinifera	PN40024 12X.V2	Autof V. vinifera ssp sativa	3	19088266	3	20441928
chr3_19132857_C_T	Vv_12X_V2_Chr3_20486519		Vitis vinifera subsp. vinifera	PN40024 12X.V2	Autof V. vinifera ssp sativa	3	19132857	3	20486519
chr3_19135995_G_T	Vv_12X_V2_Chr3_20489657		Vitis vinifera subsp. vinifera	PN40024 12X.V2	Autof V. vinifera ssp sativa	3	19135995	3	20489657
chr3_19137319_G_T	Vv_12X_V2_Chr3_20490981		Vitis vinifera subsp. vinifera	PN40024 12X.V2	Autof V. vinifera ssp sativa	3	19137319	3	20490981
chr3_19174055_C_T	Vv_12X_V2_Chr3_20527717		Vitis vinifera subsp. vinifera	PN40024 12X.V2	Autof V. vinifera ssp sativa	3	19174055	3	20527717
chr3_19176311_A_C	Vv_12X_V2_Chr3_20529973		Vitis vinifera subsp. vinifera	PN40024 12X.V2	Autof V. vinifera ssp sativa	3	19176311	3	20529973
chr3_19195612_A_G	Vv_12X_V2_Chr3_20549274		Vitis vinifera subsp. vinifera	PN40024 12X.V2	Autof V. vinifera ssp sativa	3	19195612	3	20549274
chr3_19235239_A_G	Vv_12X_V2_Chr3_20588901		Vitis vinifera subsp. vinifera	PN40024 12X.V2	Autof V. vinifera ssp sativa	3	19235239	3	20588901
chr3_19265041_C_T	Vv_12X_V2_Chr3_20618703		Vitis vinifera subsp. vinifera	PN40024 12X.V2	Autof V. vinifera ssp sativa	3	19265041	3	20618703
chr3_19286107_A_G	Vv_12X_V2_Chr3_20639769		Vitis vinifera subsp. vinifera	PN40024 12X.V2	Autof V. vinifera ssp sativa	3	19286107	3	20639769
lb_G_A_chr3_9414759	Vv_12X_V2_Chr3_21063355		Vitis vinifera subsp. vinifera	PN40024 12X.V2	Autof V. vinifera ssp sativa	3	9414759	3	21063355
lb_G_T_chr3_17142621	Vv_12X_V2_Chr3_21189689		Vitis vinifera subsp. vinifera	PN40024 12X.V2	Autof V. vinifera ssp sativa	3	17142621	3	21189689
be_C_T_chr3_18933467	Vv_12X_V2_Chr3_25774155		Vitis vinifera subsp. vinifera	PN40024 12X.V2	Autof V. vinifera ssp sativa	3	18933467	3	25774155
chr4_14941_A_G	Vv_12X_V2_Chr4_14941		Vitis vinifera subsp. vinifera	PN40024 12X.V2	Autof V. vinifera ssp sativa	4	14941	4	14941
chr4_86862_A_G	Vv_12X_V2_Chr4_86862		Vitis vinifera subsp. vinifera	PN40024 12X.V2	Autof V. vinifera ssp sativa	4	86862	4	86862
chr4_159550_A_G	Vv_12X_V2_Chr4_159550		Vitis vinifera subsp. vinifera	PN40024 12X.V2	Autof V. vinifera ssp sativa	4	159550	4	159550
chr4_165191_C_T	Vv_12X_V2_Chr4_165191		Vitis vinifera subsp. vinifera	PN40024 12X.V2	Autof V. vinifera ssp sativa	4	165191	4	165191
chr4_178635_A_G	Vv_12X_V2_Chr4_178635		Vitis vinifera subsp. vinifera	PN40024 12X.V2	Autof V. vinifera ssp sativa	4	178635	4	178635
chr4_182226_G_T	Vv_12X_V2_Chr4_182226		Vitis vinifera subsp. vinifera	PN40024 12X.V2	Autof V. vinifera ssp sativa	4	182226	4	182226
chr4_359553_C_T	Vv_12X_V2_Chr4_359553		Vitis vinifera subsp. vinifera	PN40024 12X.V2	Autof V. vinifera ssp sativa	4	359553	4	359553
chr4_475837_C_T	Vv_12X_V2_Chr4_475837		Vitis vinifera subsp. vinifera	PN40024 12X.V2	Autof V. vinifera ssp sativa	4	475837	4	475837
chr4_479651_A_G	Vv_12X_V2_Chr4_479651		Vitis vinifera subsp. vinifera	PN40024 12X.V2	Autof V. vinifera ssp sativa	4	479651	4	479651
chr4_498615_C_T	Vv_12X_V2_Chr4_498615		Vitis vinifera subsp. vinifera	PN40024 12X.V2	Autof V. vinifera ssp sativa	4	498615	4	498615
chr4_552072_G_T	Vv_12X_V2_Chr4_552072		Vitis vinifera subsp. vinifera	PN40024 12X.V2	Autof V. vinifera ssp sativa	4	552072	4	552072
chr4_583500_A_G	Vv_12X_V2_Chr4_583500		Vitis vinifera subsp. vinifera	PN40024 12X.V2	Autof V. vinifera ssp sativa	4	583500	4	583500
chr4_626979_A_C	Vv_12X_V2_Chr4_626979		Vitis vinifera subsp. vinifera	PN40024 12X.V2	Autof V. vinifera ssp sativa	4	626979	4	626979
chr4_659590_C_T	Vv_12X_V2_Chr4_659590		Vitis vinifera subsp. vinifera	PN40024 12X.V2	Autof V. vinifera ssp sativa	4	659590	4	659590
SNP1513_153	Vv_12X_V2_Chr4_680574		Vitis vinifera subsp. vinifera	PN40024 12X.V2	Autof V. vinifera ssp sativa	4	680574	4	680574
chr4_694382_A_G	Vv_12X_V2_Chr4_694382		Vitis vinifera subsp. vinifera	PN40024 12X.V2	Autof V. vinifera ssp sativa	4	694382	4	694382
chr4_729806_A_G	Vv_12X_V2_Chr4_729806		Vitis vinifera subsp. vinifera	PN40024 12X.V2	Autof V. vinifera ssp sativa	4	729806	4	729806
chr4_746710_A_G	Vv_12X_V2_Chr4_746710		Vitis vinifera subsp. vinifera	PN40024 12X.V2	Autof V. vinifera ssp sativa	4	746710	4	746710
chr4_785056_C_T	Vv_12X_V2_Chr4_785056		Vitis vinifera subsp. vinifera	PN40024 12X.V2	Autof V. vinifera ssp sativa	4	785056	4	785056
chr4_836823_G_T	Vv_12X_V2_Chr4_836823		Vitis vinifera subsp. vinifera	PN40024 12X.V2	Autof V. vinifera ssp sativa	4	836823	4	836823
chr4_871649_A_G	Vv_12X_V2_Chr4_871649		Vitis vinifera subsp. vinifera	PN40024 12X.V2	Autof V. vinifera ssp sativa	4	871649	4	871649
chr4_880897_A_C	Vv_12X_V2_Chr4_880897		Vitis vinifera subsp. vinifera	PN40024 12X.V2	Autof V. vinifera ssp sativa	4	880897	4	880897
chr4_941851_A_G	Vv_12X_V2_Chr4_941851		Vitis vinifera subsp. vinifera	PN40024 12X.V2	Autof V. vinifera ssp sativa	4	941851	4	941851
chr4_979147_C_T	Vv_12X_V2_Chr4_979147		Vitis vinifera subsp. vinifera	PN40024 12X.V2	Autof V. vinifera ssp sativa	4	979147	4	979147
chr4_1014809_A_G	Vv_12X_V2_Chr4_1014809		Vitis vinifera subsp. vinifera	PN40024 12X.V2	Autof V. vinifera ssp sativa	4	1014809	4	1014809
chr4_1016653_A_G	Vv_12X_V2_Chr4_1016653		Vitis vinifera subsp. vinifera	PN40024 12X.V2	Autof V. vinifera ssp sativa	4	1016653	4	1016653
chr4_1050262_A_G	Vv_12X_V2_Chr4_1050262		Vitis vinifera subsp. vinifera	PN40024 12X.V2	Autof V. vinifera ssp sativa	4	1050262	4	1050262
chr4_1086516_A_G	Vv_12X_V2_Chr4_1086516		Vitis vinifera subsp. vinifera	PN40024 12X.V2	Autof V. vinifera ssp sativa	4	1086516	4	1086516
chr4_1121101_A_G	Vv_12X_V2_Chr4_1121101		Vitis vinifera subsp. vinifera	PN40024 12X.V2	Autof V. vinifera ssp sativa	4	1121101	4	1121101
chr4_1153580_C_T	Vv_12X_V2_Chr4_1153580		Vitis vinifera subsp. vinifera	PN40024 12X.V2	Autof V. vinifera ssp sativa	4	1153580	4	1153580
chr4_1159403_A_C	Vv_12X_V2_Chr4_1159403		Vitis vinifera subsp. vinifera	PN40024 12X.V2	Autof V. vinifera ssp sativa	4	1159403	4	1159403
chr4_1192897_C_T	Vv_12X_V2_Chr4_1192897		Vitis vinifera subsp. vinifera	PN40024 12X.V2	Autof V. vinifera ssp sativa	4	1192897	4	1192897
chr4_1228620_A_G	Vv_12X_V2_Chr4_1228620		Vitis vinifera subsp. vinifera	PN40024 12X.V2	Autof V. vinifera ssp sativa	4	1228620	4	1228620
chr4_1299324_C_T	Vv_12X_V2_Chr4_1299324		Vitis vinifera subsp. vinifera	PN40024 12X.V2	Autof V. vinifera ssp sativa	4	1299324	4	1299324
chr4_1337874_A_G	Vv_12X_V2_Chr4_1337874		Vitis vinifera subsp. vinifera	PN40024 12X.V2	Autof V. vinifera ssp sativa	4	1337874	4	1337874
chr4_1368451_A_G	Vv_12X_V2_Chr4_1368451		Vitis vinifera subsp. vinifera	PN40024 12X.V2	Autof V. vinifera ssp sativa	4	1368451	4	1368451
chr4_1402616_C_T	Vv_12X_V2_Chr4_1402616		Vitis vinifera subsp. vinifera	PN40024 12X.V2	Autof V. vinifera ssp sativa	4	1402616	4	1402616
chr4_1424112_A_G	Vv_12X_V2_Chr4_1424112		Vitis vinifera subsp. vinifera	PN40024 12X.V2	Autof V. vinifera ssp sativa	4	1424112	4	1424112
chr4_1440831_A_G	Vv_12X_V2_Chr4_1440831		Vitis vinifera subsp. vinifera	PN40024 12X.V2	Autof V. vinifera ssp sativa	4	1440831	4	1440831
chr4_1474567_C_T	Vv_12X_V2_Chr4_1474567		Vitis vinifera subsp. vinifera	PN40024 12X.V2	Autof V. vinifera ssp sativa	4	1474567	4	1474567
chr4_1499114_C_T	Vv_12X_V2_Chr4_1499114		Vitis vinifera subsp. vinifera	PN40024 12X.V2	Autof V. vinifera ssp sativa	4	1499114	4	1499114
chr4_1516393_C_T	Vv_12X_V2_Chr4_1516393		Vitis vinifera subsp. vinifera	PN40024 12X.V2	Autof V. vinifera ssp sativa	4	1516393	4	1516393
chr4_1551965_C_T	Vv_12X_V2_Chr4_1551965		Vitis vinifera subsp. vinifera	PN40024 12X.V2	Autof V. vinifera ssp sativa	4	1551965	4	1551965
SNP255_265	Vv_12X_V2_Chr4_1554984		Vitis vinifera subsp. vinifera	PN40024 12X.V2	Autof V. vinifera ssp sativa	4	1554984	4	1554984
chr4_1583964_A_G	Vv_12X_V2_Chr4_1583964		Vitis vinifera subsp. vinifera	PN40024 12X.V2	Autof V. vinifera ssp sativa	4	1583964	4	1583964
chr4_1619627_G_T	Vv_12X_V2_Chr4_1619627		Vitis vinifera subsp. vinifera	PN40024 12X.V2	Autof V. vinifera ssp sativa	4	1619627	4	1619627
chr4_1656677_A_G	Vv_12X_V2_Chr4_1656677		Vitis vinifera subsp. vinifera	PN40024 12X.V2	Autof V. vinifera ssp sativa	4	1656677	4	1656677
chr4_1691194_C_T	Vv_12X_V2_Chr4_1691194		Vitis vinifera subsp. vinifera	PN40024 12X.V2	Autof V. vinifera ssp sativa	4	1691194	4	1691194
chr4_1776044_C_T	Vv_12X_V2_Chr4_1776044		Vitis vinifera subsp. vinifera	PN40024 12X.V2	Autof V. vinifera ssp sativa	4	1776044	4	1776044
chr4_1823753_A_G	Vv_12X_V2_Chr4_1823753		Vitis vinifera subsp. vinifera	PN40024 12X.V2	Autof V. vinifera ssp sativa	4	1823753	4	1823753
chr4_1827376_C_T	Vv_12X_V2_Chr4_1827376		Vitis vinifera subsp. vinifera	PN40024 12X.V2	Autof V. vinifera ssp sativa	4	1827376	4	1827376
chr4_1868113_C_T	Vv_12X_V2_Chr4_1868113		Vitis vinifera subsp. vinifera	PN40024 12X.V2	Autof V. vinifera ssp sativa	4	1868113	4	1868113
chr4_1971135_C_T	Vv_12X_V2_Chr4_1971135		Vitis vinifera subsp. vinifera	PN40024 12X.V2	Autof V. vinifera ssp sativa	4	1971135	4	1971135
chr4_1975633_A_C	Vv_12X_V2_Chr4_1975633		Vitis vinifera subsp. vinifera	PN40024 12X.V2	Autof V. vinifera ssp sativa	4	1975633	4	1975633
chr4_2012062_A_C	Vv_12X_V2_Chr4_2012062		Vitis vinifera subsp. vinifera	PN40024 12X.V2	Autof V. vinifera ssp sativa	4	2012062	4	2012062
chr4_2047733_G_T	Vv_12X_V2_Chr4_2047733		Vitis vinifera subsp. vinifera	PN40024 12X.V2	Autof V. vinifera ssp sativa	4	2047733	4	2047733
chr4_2075891_C_T	Vv_12X_V2_Chr4_2075891		Vitis vinifera subsp. vinifera	PN40024 12X.V2	Autof V. vinifera ssp sativa	4	2075891	4	2075891
chr4_2101154_A_G	Vv_12X_V2_Chr4_2101154		Vitis vinifera subsp. vinifera	PN40024 12X.V2	Autof V. vinifera ssp sativa	4	2101154	4	2101154
chr4_2120830_A_G	Vv_12X_V2_Chr4_2120830		Vitis vinifera subsp. vinifera	PN40024 12X.V2	Autof V. vinifera ssp sativa	4	2120830	4	2120830
chr4_2153062_C_T	Vv_12X_V2_Chr4_2153062		Vitis vinifera subsp. vinifera	PN40024 12X.V2	Autof V. vinifera ssp sativa	4	2153062	4	2153062
chr4_2154786_A_G	Vv_12X_V2_Chr4_2154786		Vitis vinifera subsp. vinifera	PN40024 12X.V2	Autof V. vinifera ssp sativa	4	2154786	4	2154786
chr4_2187826_A_G	Vv_12X_V2_Chr4_2187826		Vitis vinifera subsp. vinifera	PN40024 12X.V2	Autof V. vinifera ssp sativa	4	2187826	4	2187826
chr4_2222902_G_T	Vv_12X_V2_Chr4_2222902		Vitis vinifera subsp. vinifera	PN40024 12X.V2	Autof V. vinifera ssp sativa	4	2222902	4	2222902
chr4_2234711_G_T	Vv_12X_V2_Chr4_2234711		Vitis vinifera subsp. vinifera	PN40024 12X.V2	Autof V. vinifera ssp sativa	4	2234711	4	2234711
chr4_2261150_A_G	Vv_12X_V2_Chr4_2261150		Vitis vinifera subsp. vinifera	PN40024 12X.V2	Autof V. vinifera ssp sativa	4	2261150	4	2261150
chr4_2296256_C_T	Vv_12X_V2_Chr4_2296256		Vitis vinifera subsp. vinifera	PN40024 12X.V2	Autof V. vinifera ssp sativa	4	2296256	4	2296256
chr4_2366119_A_C	Vv_12X_V2_Chr4_2366119		Vitis vinifera subsp. vinifera	PN40024 12X.V2	Autof V. vinifera ssp sativa	4	2366119	4	2366119
chr4_2372887_G_T	Vv_12X_V2_Chr4_2372887		Vitis vinifera subsp. vinifera	PN40024 12X.V2	Autof V. vinifera ssp sativa	4	2372887	4	2372887
chr4_2403122_C_T	Vv_12X_V2_Chr4_2403122		Vitis vinifera subsp. vinifera	PN40024 12X.V2	Autof V. vinifera ssp sativa	4	2403122	4	2403122
chr4_2476203_A_G	Vv_12X_V2_Chr4_2476203		Vitis vinifera subsp. vinifera	PN40024 12X.V2	Autof V. vinifera ssp sativa	4	2476203	4	2476203
chr4_2517821_A_G	Vv_12X_V2_Chr4_2517821		Vitis vinifera subsp. vinifera	PN40024 12X.V2	Autof V. vinifera ssp sativa	4	2517821	4	2517821
chr4_2545258_A_G	Vv_12X_V2_Chr4_2545258		Vitis vinifera subsp. vinifera	PN40024 12X.V2	Autof V. vinifera ssp sativa	4	2545258	4	2545258
chr4_2616229_A_G	Vv_12X_V2_Chr4_2616229		Vitis vinifera subsp. vinifera	PN40024 12X.V2	Autof V. vinifera ssp sativa	4	2616229	4	2616229
chr4_2643533_C_T	Vv_12X_V2_Chr4_2643533		Vitis vinifera subsp. vinifera	PN40024 12X.V2	Autof V. vinifera ssp sativa	4	2643533	4	2643533
chr4_2687108_C_T	Vv_12X_V2_Chr4_2687108		Vitis vinifera subsp. vinifera	PN40024 12X.V2	Autof V. vinifera ssp sativa	4	2687108	4	2687108
chr4_2724575_C_T	Vv_12X_V2_Chr4_2724575		Vitis vinifera subsp. vinifera	PN40024 12X.V2	Autof V. vinifera ssp sativa	4	2724575	4	2724575
chr4_2758796_A_C	Vv_12X_V2_Chr4_2758796		Vitis vinifera subsp. vinifera	PN40024 12X.V2	Autof V. vinifera ssp sativa	4	2758796	4	2758796
chr4_2778470_C_T	Vv_12X_V2_Chr4_2778470		Vitis vinifera subsp. vinifera	PN40024 12X.V2	Autof V. vinifera ssp sativa	4	2778470	4	2778470
chr4_2792166_A_G	Vv_12X_V2_Chr4_2792166		Vitis vinifera subsp. vinifera	PN40024 12X.V2	Autof V. vinifera ssp sativa	4	2792166	4	2792166
chr4_2818725_C_T	Vv_12X_V2_Chr4_2818725		Vitis vinifera subsp. vinifera	PN40024 12X.V2	Autof V. vinifera ssp sativa	4	2818725	4	2818725
chr4_2823836_A_G	Vv_12X_V2_Chr4_2823836		Vitis vinifera subsp. vinifera	PN40024 12X.V2	Autof V. vinifera ssp sativa	4	2823836	4	2823836
chr4_2865703_G_T	Vv_12X_V2_Chr4_2865703		Vitis vinifera subsp. vinifera	PN40024 12X.V2	Autof V. vinifera ssp sativa	4	2865703	4	2865703
chr4_2914729_A_C	Vv_12X_V2_Chr4_2914729		Vitis vinifera subsp. vinifera	PN40024 12X.V2	Autof V. vinifera ssp sativa	4	2914729	4	2914729
chr4_2936836_G_T	Vv_12X_V2_Chr4_2936836		Vitis vinifera subsp. vinifera	PN40024 12X.V2	Autof V. vinifera ssp sativa	4	2936836	4	2936836
chr4_2974988_A_C	Vv_12X_V2_Chr4_2974988		Vitis vinifera subsp. vinifera	PN40024 12X.V2	Autof V. vinifera ssp sativa	4	2974988	4	2974988
chr4_3046320_C_T	Vv_12X_V2_Chr4_3046320		Vitis vinifera subsp. vinifera	PN40024 12X.V2	Autof V. vinifera ssp sativa	4	3046320	4	3046320
chr4_3115071_C_T	Vv_12X_V2_Chr4_3115071		Vitis vinifera subsp. vinifera	PN40024 12X.V2	Autof V. vinifera ssp sativa	4	3115071	4	3115071
chr4_3142980_A_G	Vv_12X_V2_Chr4_3142980		Vitis vinifera subsp. vinifera	PN40024 12X.V2	Autof V. vinifera ssp sativa	4	3142980	4	3142980
chr4_3187877_C_T	Vv_12X_V2_Chr4_3187877		Vitis vinifera subsp. vinifera	PN40024 12X.V2	Autof V. vinifera ssp sativa	4	3187877	4	3187877
chr4_3291625_C_T	Vv_12X_V2_Chr4_3291625		Vitis vinifera subsp. vinifera	PN40024 12X.V2	Autof V. vinifera ssp sativa	4	3291625	4	3291625
chr4_3320724_A_G	Vv_12X_V2_Chr4_3320724		Vitis vinifera subsp. vinifera	PN40024 12X.V2	Autof V. vinifera ssp sativa	4	3320724	4	3320724
chr4_3325435_C_T	Vv_12X_V2_Chr4_3325435		Vitis vinifera subsp. vinifera	PN40024 12X.V2	Autof V. vinifera ssp sativa	4	3325435	4	3325435
li_T_C_chr4_random_46961	Vv_12X_V2_Chr4_3367860		Vitis vinifera subsp. vinifera	PN40024 12X.V2	Autof V. vinifera ssp sativa	4_random	46961	4	3367860
chr4_3542413_A_C	Vv_12X_V2_Chr4_3542413		Vitis vinifera subsp. vinifera	PN40024 12X.V2	Autof V. vinifera ssp sativa	4	3542413	4	3542413
chr4_3579466_A_C	Vv_12X_V2_Chr4_3579466		Vitis vinifera subsp. vinifera	PN40024 12X.V2	Autof V. vinifera ssp sativa	4	3579466	4	3579466
chr4_3645347_C_T	Vv_12X_V2_Chr4_3645347		Vitis vinifera subsp. vinifera	PN40024 12X.V2	Autof V. vinifera ssp sativa	4	3645347	4	3645347
chr4_3683707_A_G	Vv_12X_V2_Chr4_3683707		Vitis vinifera subsp. vinifera	PN40024 12X.V2	Autof V. vinifera ssp sativa	4	3683707	4	3683707
chr4_3721244_A_G	Vv_12X_V2_Chr4_3721244		Vitis vinifera subsp. vinifera	PN40024 12X.V2	Autof V. vinifera ssp sativa	4	3721244	4	3721244
chr4_3727242_A_G	Vv_12X_V2_Chr4_3727242		Vitis vinifera subsp. vinifera	PN40024 12X.V2	Autof V. vinifera ssp sativa	4	3727242	4	3727242
chr4_3754298_C_T	Vv_12X_V2_Chr4_3754298		Vitis vinifera subsp. vinifera	PN40024 12X.V2	Autof V. vinifera ssp sativa	4	3754298	4	3754298
chr4_3812223_A_G	Vv_12X_V2_Chr4_3812223		Vitis vinifera subsp. vinifera	PN40024 12X.V2	Autof V. vinifera ssp sativa	4	3812223	4	3812223
chr4_3819604_A_G	Vv_12X_V2_Chr4_3819604		Vitis vinifera subsp. vinifera	PN40024 12X.V2	Autof V. vinifera ssp sativa	4	3819604	4	3819604
chr4_3861691_C_T	Vv_12X_V2_Chr4_3861691		Vitis vinifera subsp. vinifera	PN40024 12X.V2	Autof V. vinifera ssp sativa	4	3861691	4	3861691
chr4_3864950_C_T	Vv_12X_V2_Chr4_3864950		Vitis vinifera subsp. vinifera	PN40024 12X.V2	Autof V. vinifera ssp sativa	4	3864950	4	3864950
chr4_3898614_A_G	Vv_12X_V2_Chr4_3898614		Vitis vinifera subsp. vinifera	PN40024 12X.V2	Autof V. vinifera ssp sativa	4	3898614	4	3898614
chr4_3926362_A_G	Vv_12X_V2_Chr4_3926362		Vitis vinifera subsp. vinifera	PN40024 12X.V2	Autof V. vinifera ssp sativa	4	3926362	4	3926362
chr4_3967297_A_C	Vv_12X_V2_Chr4_3967297		Vitis vinifera subsp. vinifera	PN40024 12X.V2	Autof V. vinifera ssp sativa	4	3967297	4	3967297
chr4_3967968_C_T	Vv_12X_V2_Chr4_3967968		Vitis vinifera subsp. vinifera	PN40024 12X.V2	Autof V. vinifera ssp sativa	4	3967968	4	3967968
chr4_3980020_C_T	Vv_12X_V2_Chr4_3980020		Vitis vinifera subsp. vinifera	PN40024 12X.V2	Autof V. vinifera ssp sativa	4	3980020	4	3980020
chr4_4146166_G_T	Vv_12X_V2_Chr4_4146166		Vitis vinifera subsp. vinifera	PN40024 12X.V2	Autof V. vinifera ssp sativa	4	4146166	4	4146166
chr4_4146339_G_T	Vv_12X_V2_Chr4_4146339		Vitis vinifera subsp. vinifera	PN40024 12X.V2	Autof V. vinifera ssp sativa	4	4146339	4	4146339
chr4_4183506_C_T	Vv_12X_V2_Chr4_4183506		Vitis vinifera subsp. vinifera	PN40024 12X.V2	Autof V. vinifera ssp sativa	4	4183506	4	4183506
chr4_4384093_C_T	Vv_12X_V2_Chr4_4384093		Vitis vinifera subsp. vinifera	PN40024 12X.V2	Autof V. vinifera ssp sativa	4	4384093	4	4384093
chr4_4432773_A_G	Vv_12X_V2_Chr4_4432773		Vitis vinifera subsp. vinifera	PN40024 12X.V2	Autof V. vinifera ssp sativa	4	4432773	4	4432773
chr4_4468746_A_G	Vv_12X_V2_Chr4_4468746		Vitis vinifera subsp. vinifera	PN40024 12X.V2	Autof V. vinifera ssp sativa	4	4468746	4	4468746
chr4_4473532_A_G	Vv_12X_V2_Chr4_4473532		Vitis vinifera subsp. vinifera	PN40024 12X.V2	Autof V. vinifera ssp sativa	4	4473532	4	4473532
SNP655_93	Vv_12X_V2_Chr4_4515891		Vitis vinifera subsp. vinifera	PN40024 12X.V2	Autof V. vinifera ssp sativa	4	4515891	4	4515891
chr4_4538185_A_G	Vv_12X_V2_Chr4_4538185		Vitis vinifera subsp. vinifera	PN40024 12X.V2	Autof V. vinifera ssp sativa	4	4538185	4	4538185
chr4_4539028_A_G	Vv_12X_V2_Chr4_4539028		Vitis vinifera subsp. vinifera	PN40024 12X.V2	Autof V. vinifera ssp sativa	4	4539028	4	4539028
chr4_4638641_C_T	Vv_12X_V2_Chr4_4638641		Vitis vinifera subsp. vinifera	PN40024 12X.V2	Autof V. vinifera ssp sativa	4	4638641	4	4638641
chr4_4684233_A_G	Vv_12X_V2_Chr4_4684233		Vitis vinifera subsp. vinifera	PN40024 12X.V2	Autof V. vinifera ssp sativa	4	4684233	4	4684233
chr4_4718845_G_T	Vv_12X_V2_Chr4_4718845		Vitis vinifera subsp. vinifera	PN40024 12X.V2	Autof V. vinifera ssp sativa	4	4718845	4	4718845
lb_T_C_chr4_4684093	Vv_12X_V2_Chr4_4733534		Vitis vinifera subsp. vinifera	PN40024 12X.V2	Autof V. vinifera ssp sativa	4	4684093	4	4733534
chr4_4749477_G_T	Vv_12X_V2_Chr4_4749477		Vitis vinifera subsp. vinifera	PN40024 12X.V2	Autof V. vinifera ssp sativa	4	4749477	4	4749477
chr4_4787903_C_T	Vv_12X_V2_Chr4_4787903		Vitis vinifera subsp. vinifera	PN40024 12X.V2	Autof V. vinifera ssp sativa	4	4787903	4	4787903
chr4_4803336_C_T	Vv_12X_V2_Chr4_4803336		Vitis vinifera subsp. vinifera	PN40024 12X.V2	Autof V. vinifera ssp sativa	4	4803336	4	4803336
chr4_4817733_A_G	Vv_12X_V2_Chr4_4817733		Vitis vinifera subsp. vinifera	PN40024 12X.V2	Autof V. vinifera ssp sativa	4	4817733	4	4817733
chr4_4862268_A_G	Vv_12X_V2_Chr4_4862268		Vitis vinifera subsp. vinifera	PN40024 12X.V2	Autof V. vinifera ssp sativa	4	4862268	4	4862268
chr4_4895418_G_T	Vv_12X_V2_Chr4_4895418		Vitis vinifera subsp. vinifera	PN40024 12X.V2	Autof V. vinifera ssp sativa	4	4895418	4	4895418
chr4_4930318_A_G	Vv_12X_V2_Chr4_4930318		Vitis vinifera subsp. vinifera	PN40024 12X.V2	Autof V. vinifera ssp sativa	4	4930318	4	4930318
chr4_4947376_A_G	Vv_12X_V2_Chr4_4947376		Vitis vinifera subsp. vinifera	PN40024 12X.V2	Autof V. vinifera ssp sativa	4	4947376	4	4947376
chr4_4963992_A_G	Vv_12X_V2_Chr4_4963992		Vitis vinifera subsp. vinifera	PN40024 12X.V2	Autof V. vinifera ssp sativa	4	4963992	4	4963992
chr4_5010354_C_T	Vv_12X_V2_Chr4_5010354		Vitis vinifera subsp. vinifera	PN40024 12X.V2	Autof V. vinifera ssp sativa	4	5010354	4	5010354
chr4_5037510_C_T	Vv_12X_V2_Chr4_5037510		Vitis vinifera subsp. vinifera	PN40024 12X.V2	Autof V. vinifera ssp sativa	4	5037510	4	5037510
chr4_5082867_C_T	Vv_12X_V2_Chr4_5082867		Vitis vinifera subsp. vinifera	PN40024 12X.V2	Autof V. vinifera ssp sativa	4	5082867	4	5082867
chr4_5085547_A_G	Vv_12X_V2_Chr4_5085547		Vitis vinifera subsp. vinifera	PN40024 12X.V2	Autof V. vinifera ssp sativa	4	5085547	4	5085547
chr4_5108722_C_T	Vv_12X_V2_Chr4_5108722		Vitis vinifera subsp. vinifera	PN40024 12X.V2	Autof V. vinifera ssp sativa	4	5108722	4	5108722
chr4_5150538_C_T	Vv_12X_V2_Chr4_5150538		Vitis vinifera subsp. vinifera	PN40024 12X.V2	Autof V. vinifera ssp sativa	4	5150538	4	5150538
chr4_5150840_C_T	Vv_12X_V2_Chr4_5150840		Vitis vinifera subsp. vinifera	PN40024 12X.V2	Autof V. vinifera ssp sativa	4	5150840	4	5150840
chr4_5181463_A_G	Vv_12X_V2_Chr4_5181463		Vitis vinifera subsp. vinifera	PN40024 12X.V2	Autof V. vinifera ssp sativa	4	5181463	4	5181463
chr4_5225852_A_G	Vv_12X_V2_Chr4_5225852		Vitis vinifera subsp. vinifera	PN40024 12X.V2	Autof V. vinifera ssp sativa	4	5225852	4	5225852
chr4_5291186_A_G	Vv_12X_V2_Chr4_5291186		Vitis vinifera subsp. vinifera	PN40024 12X.V2	Autof V. vinifera ssp sativa	4	5291186	4	5291186
chr4_5320561_A_G	Vv_12X_V2_Chr4_5320561		Vitis vinifera subsp. vinifera	PN40024 12X.V2	Autof V. vinifera ssp sativa	4	5320561	4	5320561
chr4_5354554_A_G	Vv_12X_V2_Chr4_5354554		Vitis vinifera subsp. vinifera	PN40024 12X.V2	Autof V. vinifera ssp sativa	4	5354554	4	5354554
chr4_5357499_A_G	Vv_12X_V2_Chr4_5357499		Vitis vinifera subsp. vinifera	PN40024 12X.V2	Autof V. vinifera ssp sativa	4	5357499	4	5357499
chr4_5387375_A_G	Vv_12X_V2_Chr4_5387375		Vitis vinifera subsp. vinifera	PN40024 12X.V2	Autof V. vinifera ssp sativa	4	5387375	4	5387375
chr4_5458791_G_T	Vv_12X_V2_Chr4_5458791		Vitis vinifera subsp. vinifera	PN40024 12X.V2	Autof V. vinifera ssp sativa	4	5458791	4	5458791
chr4_5460440_A_G	Vv_12X_V2_Chr4_5460440		Vitis vinifera subsp. vinifera	PN40024 12X.V2	Autof V. vinifera ssp sativa	4	5460440	4	5460440
chr4_5491608_C_T	Vv_12X_V2_Chr4_5491608		Vitis vinifera subsp. vinifera	PN40024 12X.V2	Autof V. vinifera ssp sativa	4	5491608	4	5491608
chr4_5502978_A_G	Vv_12X_V2_Chr4_5502978		Vitis vinifera subsp. vinifera	PN40024 12X.V2	Autof V. vinifera ssp sativa	4	5502978	4	5502978
chr4_5574717_C_T	Vv_12X_V2_Chr4_5574717		Vitis vinifera subsp. vinifera	PN40024 12X.V2	Autof V. vinifera ssp sativa	4	5574717	4	5574717
chr4_5625071_A_G	Vv_12X_V2_Chr4_5625071		Vitis vinifera subsp. vinifera	PN40024 12X.V2	Autof V. vinifera ssp sativa	4	5625071	4	5625071
chr4_5638633_G_T	Vv_12X_V2_Chr4_5638633		Vitis vinifera subsp. vinifera	PN40024 12X.V2	Autof V. vinifera ssp sativa	4	5638633	4	5638633
chr4_5679605_C_T	Vv_12X_V2_Chr4_5679605		Vitis vinifera subsp. vinifera	PN40024 12X.V2	Autof V. vinifera ssp sativa	4	5679605	4	5679605
chr4_5755004_A_C	Vv_12X_V2_Chr4_5755004		Vitis vinifera subsp. vinifera	PN40024 12X.V2	Autof V. vinifera ssp sativa	4	5755004	4	5755004
chr4_5758095_G_T	Vv_12X_V2_Chr4_5758095		Vitis vinifera subsp. vinifera	PN40024 12X.V2	Autof V. vinifera ssp sativa	4	5758095	4	5758095
chr4_5784486_A_G	Vv_12X_V2_Chr4_5784486		Vitis vinifera subsp. vinifera	PN40024 12X.V2	Autof V. vinifera ssp sativa	4	5784486	4	5784486
chr4_5800224_A_G	Vv_12X_V2_Chr4_5800224		Vitis vinifera subsp. vinifera	PN40024 12X.V2	Autof V. vinifera ssp sativa	4	5800224	4	5800224
chr4_5821232_A_C	Vv_12X_V2_Chr4_5821232		Vitis vinifera subsp. vinifera	PN40024 12X.V2	Autof V. vinifera ssp sativa	4	5821232	4	5821232
chr4_5858738_C_T	Vv_12X_V2_Chr4_5858738		Vitis vinifera subsp. vinifera	PN40024 12X.V2	Autof V. vinifera ssp sativa	4	5858738	4	5858738
chr4_5887828_C_T	Vv_12X_V2_Chr4_5887828		Vitis vinifera subsp. vinifera	PN40024 12X.V2	Autof V. vinifera ssp sativa	4	5887828	4	5887828
chr4_5888044_A_G	Vv_12X_V2_Chr4_5888044		Vitis vinifera subsp. vinifera	PN40024 12X.V2	Autof V. vinifera ssp sativa	4	5888044	4	5888044
chr4_6038064_A_C	Vv_12X_V2_Chr4_6038064		Vitis vinifera subsp. vinifera	PN40024 12X.V2	Autof V. vinifera ssp sativa	4	6038064	4	6038064
chr4_6106210_A_G	Vv_12X_V2_Chr4_6106210		Vitis vinifera subsp. vinifera	PN40024 12X.V2	Autof V. vinifera ssp sativa	4	6106210	4	6106210
chr4_6119158_A_G	Vv_12X_V2_Chr4_6119158		Vitis vinifera subsp. vinifera	PN40024 12X.V2	Autof V. vinifera ssp sativa	4	6119158	4	6119158
chr4_6154412_A_C	Vv_12X_V2_Chr4_6154412		Vitis vinifera subsp. vinifera	PN40024 12X.V2	Autof V. vinifera ssp sativa	4	6154412	4	6154412
chr4_6155311_C_T	Vv_12X_V2_Chr4_6155311		Vitis vinifera subsp. vinifera	PN40024 12X.V2	Autof V. vinifera ssp sativa	4	6155311	4	6155311
chr4_6248487_C_T	Vv_12X_V2_Chr4_6248487		Vitis vinifera subsp. vinifera	PN40024 12X.V2	Autof V. vinifera ssp sativa	4	6248487	4	6248487
chr4_6282509_A_C	Vv_12X_V2_Chr4_6282509		Vitis vinifera subsp. vinifera	PN40024 12X.V2	Autof V. vinifera ssp sativa	4	6282509	4	6282509
chr4_6288148_A_C	Vv_12X_V2_Chr4_6288148		Vitis vinifera subsp. vinifera	PN40024 12X.V2	Autof V. vinifera ssp sativa	4	6288148	4	6288148
chr4_6368856_A_C	Vv_12X_V2_Chr4_6368856		Vitis vinifera subsp. vinifera	PN40024 12X.V2	Autof V. vinifera ssp sativa	4	6368856	4	6368856
chr4_6391189_C_T	Vv_12X_V2_Chr4_6391189		Vitis vinifera subsp. vinifera	PN40024 12X.V2	Autof V. vinifera ssp sativa	4	6391189	4	6391189
SNP191_100	Vv_12X_V2_Chr4_6409234		Vitis vinifera subsp. vinifera	PN40024 12X.V2	Autof V. vinifera ssp sativa	4	6409234	4	6409234
chr4_6425129_C_T	Vv_12X_V2_Chr4_6425129		Vitis vinifera subsp. vinifera	PN40024 12X.V2	Autof V. vinifera ssp sativa	4	6425129	4	6425129
chr4_6438224_C_T	Vv_12X_V2_Chr4_6438224		Vitis vinifera subsp. vinifera	PN40024 12X.V2	Autof V. vinifera ssp sativa	4	6438224	4	6438224
chr4_6446067_C_T	Vv_12X_V2_Chr4_6446067		Vitis vinifera subsp. vinifera	PN40024 12X.V2	Autof V. vinifera ssp sativa	4	6446067	4	6446067
chr4_6495602_C_T	Vv_12X_V2_Chr4_6495602		Vitis vinifera subsp. vinifera	PN40024 12X.V2	Autof V. vinifera ssp sativa	4	6495602	4	6495602
chr4_6571539_G_T	Vv_12X_V2_Chr4_6571539		Vitis vinifera subsp. vinifera	PN40024 12X.V2	Autof V. vinifera ssp sativa	4	6571539	4	6571539
chr4_6579179_A_G	Vv_12X_V2_Chr4_6579179		Vitis vinifera subsp. vinifera	PN40024 12X.V2	Autof V. vinifera ssp sativa	4	6579179	4	6579179
chr4_6605639_A_G	Vv_12X_V2_Chr4_6605639		Vitis vinifera subsp. vinifera	PN40024 12X.V2	Autof V. vinifera ssp sativa	4	6605639	4	6605639
chr4_6641297_A_G	Vv_12X_V2_Chr4_6641297		Vitis vinifera subsp. vinifera	PN40024 12X.V2	Autof V. vinifera ssp sativa	4	6641297	4	6641297
chr4_6713126_C_T	Vv_12X_V2_Chr4_6713126		Vitis vinifera subsp. vinifera	PN40024 12X.V2	Autof V. vinifera ssp sativa	4	6713126	4	6713126
chr4_6752404_A_G	Vv_12X_V2_Chr4_6752404		Vitis vinifera subsp. vinifera	PN40024 12X.V2	Autof V. vinifera ssp sativa	4	6752404	4	6752404
chr4_6786417_A_G	Vv_12X_V2_Chr4_6786417		Vitis vinifera subsp. vinifera	PN40024 12X.V2	Autof V. vinifera ssp sativa	4	6786417	4	6786417
chr4_6801276_C_T	Vv_12X_V2_Chr4_6801276		Vitis vinifera subsp. vinifera	PN40024 12X.V2	Autof V. vinifera ssp sativa	4	6801276	4	6801276
chr4_6817926_G_T	Vv_12X_V2_Chr4_6817926		Vitis vinifera subsp. vinifera	PN40024 12X.V2	Autof V. vinifera ssp sativa	4	6817926	4	6817926
chr4_6843371_G_T	Vv_12X_V2_Chr4_6843371		Vitis vinifera subsp. vinifera	PN40024 12X.V2	Autof V. vinifera ssp sativa	4	6843371	4	6843371
chr4_6885031_G_T	Vv_12X_V2_Chr4_6885031		Vitis vinifera subsp. vinifera	PN40024 12X.V2	Autof V. vinifera ssp sativa	4	6885031	4	6885031
chr4_6920786_A_C	Vv_12X_V2_Chr4_6920786		Vitis vinifera subsp. vinifera	PN40024 12X.V2	Autof V. vinifera ssp sativa	4	6920786	4	6920786
chr4_6959925_C_T	Vv_12X_V2_Chr4_6959925		Vitis vinifera subsp. vinifera	PN40024 12X.V2	Autof V. vinifera ssp sativa	4	6959925	4	6959925
chr4_7005323_C_T	Vv_12X_V2_Chr4_7005323		Vitis vinifera subsp. vinifera	PN40024 12X.V2	Autof V. vinifera ssp sativa	4	7005323	4	7005323
chr4_7064204_A_G	Vv_12X_V2_Chr4_7064204		Vitis vinifera subsp. vinifera	PN40024 12X.V2	Autof V. vinifera ssp sativa	4	7064204	4	7064204
chr4_7082164_C_T	Vv_12X_V2_Chr4_7082164		Vitis vinifera subsp. vinifera	PN40024 12X.V2	Autof V. vinifera ssp sativa	4	7082164	4	7082164
chr4_7097309_C_T	Vv_12X_V2_Chr4_7097309		Vitis vinifera subsp. vinifera	PN40024 12X.V2	Autof V. vinifera ssp sativa	4	7097309	4	7097309
chr4_7178978_C_T	Vv_12X_V2_Chr4_7178978		Vitis vinifera subsp. vinifera	PN40024 12X.V2	Autof V. vinifera ssp sativa	4	7178978	4	7178978
chr4_7188917_A_G	Vv_12X_V2_Chr4_7188917		Vitis vinifera subsp. vinifera	PN40024 12X.V2	Autof V. vinifera ssp sativa	4	7188917	4	7188917
chr4_7242777_A_G	Vv_12X_V2_Chr4_7242777		Vitis vinifera subsp. vinifera	PN40024 12X.V2	Autof V. vinifera ssp sativa	4	7242777	4	7242777
chr4_7519981_C_T	Vv_12X_V2_Chr4_7519981		Vitis vinifera subsp. vinifera	PN40024 12X.V2	Autof V. vinifera ssp sativa	4	7519981	4	7519981
chr4_7520661_A_G	Vv_12X_V2_Chr4_7520661		Vitis vinifera subsp. vinifera	PN40024 12X.V2	Autof V. vinifera ssp sativa	4	7520661	4	7520661
SNP715_260	Vv_12X_V2_Chr4_7521038		Vitis vinifera subsp. vinifera	PN40024 12X.V2	Autof V. vinifera ssp sativa	4	7521038	4	7521038
chr4_7600589_A_C	Vv_12X_V2_Chr4_7600589		Vitis vinifera subsp. vinifera	PN40024 12X.V2	Autof V. vinifera ssp sativa	4	7600589	4	7600589
chr4_7636564_A_G	Vv_12X_V2_Chr4_7636564		Vitis vinifera subsp. vinifera	PN40024 12X.V2	Autof V. vinifera ssp sativa	4	7636564	4	7636564
chr4_7662501_C_T	Vv_12X_V2_Chr4_7662501		Vitis vinifera subsp. vinifera	PN40024 12X.V2	Autof V. vinifera ssp sativa	4	7662501	4	7662501
chr4_7672157_G_T	Vv_12X_V2_Chr4_7672157		Vitis vinifera subsp. vinifera	PN40024 12X.V2	Autof V. vinifera ssp sativa	4	7672157	4	7672157
mu_o_G_A_chr4_8776859	Vv_12X_V2_Chr4_7699526		Vitis vinifera subsp. vinifera	PN40024 12X.V2	Autof V. vinifera ssp sativa	4	8776859	4	7699526
chr4_7707960_A_G	Vv_12X_V2_Chr4_7707960		Vitis vinifera subsp. vinifera	PN40024 12X.V2	Autof V. vinifera ssp sativa	4	7707960	4	7707960
chr4_7743309_C_T	Vv_12X_V2_Chr4_7743309		Vitis vinifera subsp. vinifera	PN40024 12X.V2	Autof V. vinifera ssp sativa	4	7743309	4	7743309
chr4_7784228_C_T	Vv_12X_V2_Chr4_7784228		Vitis vinifera subsp. vinifera	PN40024 12X.V2	Autof V. vinifera ssp sativa	4	7784228	4	7784228
chr4_7784564_A_G	Vv_12X_V2_Chr4_7784564		Vitis vinifera subsp. vinifera	PN40024 12X.V2	Autof V. vinifera ssp sativa	4	7784564	4	7784564
chr4_7793400_A_G	Vv_12X_V2_Chr4_7793400		Vitis vinifera subsp. vinifera	PN40024 12X.V2	Autof V. vinifera ssp sativa	4	7793400	4	7793400
chr4_7880166_A_G	Vv_12X_V2_Chr4_7880166		Vitis vinifera subsp. vinifera	PN40024 12X.V2	Autof V. vinifera ssp sativa	4	7880166	4	7880166
chr4_8105479_C_T	Vv_12X_V2_Chr4_8105479		Vitis vinifera subsp. vinifera	PN40024 12X.V2	Autof V. vinifera ssp sativa	4	8105479	4	8105479
chr4_8485035_A_G	Vv_12X_V2_Chr4_8485035		Vitis vinifera subsp. vinifera	PN40024 12X.V2	Autof V. vinifera ssp sativa	4	8485035	4	8485035
chr4_8740698_G_T	Vv_12X_V2_Chr4_8740698		Vitis vinifera subsp. vinifera	PN40024 12X.V2	Autof V. vinifera ssp sativa	4	8740698	4	8740698
chr4_8776253_G_T	Vv_12X_V2_Chr4_8776253		Vitis vinifera subsp. vinifera	PN40024 12X.V2	Autof V. vinifera ssp sativa	4	8776253	4	8776253
chr4_8782432_G_T	Vv_12X_V2_Chr4_8782432		Vitis vinifera subsp. vinifera	PN40024 12X.V2	Autof V. vinifera ssp sativa	4	8782432	4	8782432
chr4_8848886_A_G	Vv_12X_V2_Chr4_8848886		Vitis vinifera subsp. vinifera	PN40024 12X.V2	Autof V. vinifera ssp sativa	4	8848886	4	8848886
chr4_8878772_C_T	Vv_12X_V2_Chr4_8878772		Vitis vinifera subsp. vinifera	PN40024 12X.V2	Autof V. vinifera ssp sativa	4	8878772	4	8878772
chr4_8881444_G_T	Vv_12X_V2_Chr4_8881444		Vitis vinifera subsp. vinifera	PN40024 12X.V2	Autof V. vinifera ssp sativa	4	8881444	4	8881444
chr4_9015448_A_G	Vv_12X_V2_Chr4_9015448		Vitis vinifera subsp. vinifera	PN40024 12X.V2	Autof V. vinifera ssp sativa	4	9015448	4	9015448
chr4_9024233_C_T	Vv_12X_V2_Chr4_9024233		Vitis vinifera subsp. vinifera	PN40024 12X.V2	Autof V. vinifera ssp sativa	4	9024233	4	9024233
chr4_9096998_C_T	Vv_12X_V2_Chr4_9096998		Vitis vinifera subsp. vinifera	PN40024 12X.V2	Autof V. vinifera ssp sativa	4	9096998	4	9096998
chr4_9109992_C_T	Vv_12X_V2_Chr4_9109992		Vitis vinifera subsp. vinifera	PN40024 12X.V2	Autof V. vinifera ssp sativa	4	9109992	4	9109992
chr4_9112190_C_T	Vv_12X_V2_Chr4_9112190		Vitis vinifera subsp. vinifera	PN40024 12X.V2	Autof V. vinifera ssp sativa	4	9112190	4	9112190
chr4_9115304_C_T	Vv_12X_V2_Chr4_9115304		Vitis vinifera subsp. vinifera	PN40024 12X.V2	Autof V. vinifera ssp sativa	4	9115304	4	9115304
chr4_9221320_G_T	Vv_12X_V2_Chr4_9221320		Vitis vinifera subsp. vinifera	PN40024 12X.V2	Autof V. vinifera ssp sativa	4	9221320	4	9221320
chr4_9347319_C_T	Vv_12X_V2_Chr4_9347319		Vitis vinifera subsp. vinifera	PN40024 12X.V2	Autof V. vinifera ssp sativa	4	9347319	4	9347319
chr4_9380620_C_T	Vv_12X_V2_Chr4_9380620		Vitis vinifera subsp. vinifera	PN40024 12X.V2	Autof V. vinifera ssp sativa	4	9380620	4	9380620
chr4_9418884_C_T	Vv_12X_V2_Chr4_9418884		Vitis vinifera subsp. vinifera	PN40024 12X.V2	Autof V. vinifera ssp sativa	4	9418884	4	9418884
chr4_9419305_C_T	Vv_12X_V2_Chr4_9419305		Vitis vinifera subsp. vinifera	PN40024 12X.V2	Autof V. vinifera ssp sativa	4	9419305	4	9419305
chr4_9423465_A_G	Vv_12X_V2_Chr4_9423465		Vitis vinifera subsp. vinifera	PN40024 12X.V2	Autof V. vinifera ssp sativa	4	9423465	4	9423465
chr4_9494155_C_T	Vv_12X_V2_Chr4_9494155		Vitis vinifera subsp. vinifera	PN40024 12X.V2	Autof V. vinifera ssp sativa	4	9494155	4	9494155
chr4_9527423_A_G	Vv_12X_V2_Chr4_9527423		Vitis vinifera subsp. vinifera	PN40024 12X.V2	Autof V. vinifera ssp sativa	4	9527423	4	9527423
chr4_9567565_A_G	Vv_12X_V2_Chr4_9567565		Vitis vinifera subsp. vinifera	PN40024 12X.V2	Autof V. vinifera ssp sativa	4	9567565	4	9567565
chr4_9601714_A_C	Vv_12X_V2_Chr4_9601714		Vitis vinifera subsp. vinifera	PN40024 12X.V2	Autof V. vinifera ssp sativa	4	9601714	4	9601714
chr4_9663115_A_G	Vv_12X_V2_Chr4_9663115		Vitis vinifera subsp. vinifera	PN40024 12X.V2	Autof V. vinifera ssp sativa	4	9663115	4	9663115
chr4_9682691_A_G	Vv_12X_V2_Chr4_9682691		Vitis vinifera subsp. vinifera	PN40024 12X.V2	Autof V. vinifera ssp sativa	4	9682691	4	9682691
chr4_9684071_G_T	Vv_12X_V2_Chr4_9684071		Vitis vinifera subsp. vinifera	PN40024 12X.V2	Autof V. vinifera ssp sativa	4	9684071	4	9684071
chr4_9684651_C_T	Vv_12X_V2_Chr4_9684651		Vitis vinifera subsp. vinifera	PN40024 12X.V2	Autof V. vinifera ssp sativa	4	9684651	4	9684651
chr4_9790675_A_C	Vv_12X_V2_Chr4_9790675		Vitis vinifera subsp. vinifera	PN40024 12X.V2	Autof V. vinifera ssp sativa	4	9790675	4	9790675
chr4_9985456_C_T	Vv_12X_V2_Chr4_9985456		Vitis vinifera subsp. vinifera	PN40024 12X.V2	Autof V. vinifera ssp sativa	4	9985456	4	9985456
chr4_10021568_G_T	Vv_12X_V2_Chr4_10021568		Vitis vinifera subsp. vinifera	PN40024 12X.V2	Autof V. vinifera ssp sativa	4	10021568	4	10021568
chrUn_19882816_A_G	Vv_12X_V2_Chr4_10040960		Vitis vinifera subsp. vinifera	PN40024 12X.V2	Autof V. vinifera ssp sativa	Un	19882816	4	10040960
chrUn_19911881_A_G	Vv_12X_V2_Chr4_10070025		Vitis vinifera subsp. vinifera	PN40024 12X.V2	Autof V. vinifera ssp sativa	Un	19911881	4	10070025
chrUn_19913205_A_C	Vv_12X_V2_Chr4_10071349		Vitis vinifera subsp. vinifera	PN40024 12X.V2	Autof V. vinifera ssp sativa	Un	19913205	4	10071349
chrUn_19944180_A_G	Vv_12X_V2_Chr4_10102324		Vitis vinifera subsp. vinifera	PN40024 12X.V2	Autof V. vinifera ssp sativa	Un	19944180	4	10102324
chrUn_19963352_C_T	Vv_12X_V2_Chr4_10121496		Vitis vinifera subsp. vinifera	PN40024 12X.V2	Autof V. vinifera ssp sativa	Un	19963352	4	10121496
chrUn_19963478_C_T	Vv_12X_V2_Chr4_10121622		Vitis vinifera subsp. vinifera	PN40024 12X.V2	Autof V. vinifera ssp sativa	Un	19963478	4	10121622
chrUn_19975496_C_T	Vv_12X_V2_Chr4_10133640		Vitis vinifera subsp. vinifera	PN40024 12X.V2	Autof V. vinifera ssp sativa	Un	19975496	4	10133640
chr4_10368454_C_T	Vv_12X_V2_Chr4_10514704		Vitis vinifera subsp. vinifera	PN40024 12X.V2	Autof V. vinifera ssp sativa	4	10368454	4	10514704
chr4_10404817_C_T	Vv_12X_V2_Chr4_10551067		Vitis vinifera subsp. vinifera	PN40024 12X.V2	Autof V. vinifera ssp sativa	4	10404817	4	10551067
chr4_10405419_A_G	Vv_12X_V2_Chr4_10551669		Vitis vinifera subsp. vinifera	PN40024 12X.V2	Autof V. vinifera ssp sativa	4	10405419	4	10551669
chr4_10518984_C_T	Vv_12X_V2_Chr4_10665234		Vitis vinifera subsp. vinifera	PN40024 12X.V2	Autof V. vinifera ssp sativa	4	10518984	4	10665234
chr4_10520938_A_G	Vv_12X_V2_Chr4_10667188		Vitis vinifera subsp. vinifera	PN40024 12X.V2	Autof V. vinifera ssp sativa	4	10520938	4	10667188
chr4_10609751_A_G	Vv_12X_V2_Chr4_10756001		Vitis vinifera subsp. vinifera	PN40024 12X.V2	Autof V. vinifera ssp sativa	4	10609751	4	10756001
chr4_10626644_A_C	Vv_12X_V2_Chr4_10772894		Vitis vinifera subsp. vinifera	PN40024 12X.V2	Autof V. vinifera ssp sativa	4	10626644	4	10772894
chr4_10642786_G_T	Vv_12X_V2_Chr4_10789036		Vitis vinifera subsp. vinifera	PN40024 12X.V2	Autof V. vinifera ssp sativa	4	10642786	4	10789036
chr4_10658785_A_G	Vv_12X_V2_Chr4_10805035		Vitis vinifera subsp. vinifera	PN40024 12X.V2	Autof V. vinifera ssp sativa	4	10658785	4	10805035
chr4_10736079_C_T	Vv_12X_V2_Chr4_10882329		Vitis vinifera subsp. vinifera	PN40024 12X.V2	Autof V. vinifera ssp sativa	4	10736079	4	10882329
chr4_10738289_A_G	Vv_12X_V2_Chr4_10884539		Vitis vinifera subsp. vinifera	PN40024 12X.V2	Autof V. vinifera ssp sativa	4	10738289	4	10884539
chr4_10883502_C_T	Vv_12X_V2_Chr4_11029752		Vitis vinifera subsp. vinifera	PN40024 12X.V2	Autof V. vinifera ssp sativa	4	10883502	4	11029752
chr4_10913217_G_T	Vv_12X_V2_Chr4_11059467		Vitis vinifera subsp. vinifera	PN40024 12X.V2	Autof V. vinifera ssp sativa	4	10913217	4	11059467
chr4_11009201_A_C	Vv_12X_V2_Chr4_11155451		Vitis vinifera subsp. vinifera	PN40024 12X.V2	Autof V. vinifera ssp sativa	4	11009201	4	11155451
chr4_11091087_C_T	Vv_12X_V2_Chr4_11237337		Vitis vinifera subsp. vinifera	PN40024 12X.V2	Autof V. vinifera ssp sativa	4	11091087	4	11237337
chr4_11131156_C_T	Vv_12X_V2_Chr4_11277406		Vitis vinifera subsp. vinifera	PN40024 12X.V2	Autof V. vinifera ssp sativa	4	11131156	4	11277406
chr4_11131820_A_G	Vv_12X_V2_Chr4_11278070		Vitis vinifera subsp. vinifera	PN40024 12X.V2	Autof V. vinifera ssp sativa	4	11131820	4	11278070
chr4_11138853_A_C	Vv_12X_V2_Chr4_11285103		Vitis vinifera subsp. vinifera	PN40024 12X.V2	Autof V. vinifera ssp sativa	4	11138853	4	11285103
lb_T_C_chr4_11179731	Vv_12X_V2_Chr4_11325981		Vitis vinifera subsp. vinifera	PN40024 12X.V2	Autof V. vinifera ssp sativa	4	11179731	4	11325981
chr4_11491560_C_T	Vv_12X_V2_Chr4_11637810		Vitis vinifera subsp. vinifera	PN40024 12X.V2	Autof V. vinifera ssp sativa	4	11491560	4	11637810
chr4_11493009_C_T	Vv_12X_V2_Chr4_11639259		Vitis vinifera subsp. vinifera	PN40024 12X.V2	Autof V. vinifera ssp sativa	4	11493009	4	11639259
chr4_11496134_A_C	Vv_12X_V2_Chr4_11642384		Vitis vinifera subsp. vinifera	PN40024 12X.V2	Autof V. vinifera ssp sativa	4	11496134	4	11642384
chr4_11504897_C_T	Vv_12X_V2_Chr4_11651147		Vitis vinifera subsp. vinifera	PN40024 12X.V2	Autof V. vinifera ssp sativa	4	11504897	4	11651147
chr4_11867261_A_G	Vv_12X_V2_Chr4_12013511		Vitis vinifera subsp. vinifera	PN40024 12X.V2	Autof V. vinifera ssp sativa	4	11867261	4	12013511
chr4_11875434_A_G	Vv_12X_V2_Chr4_12021684		Vitis vinifera subsp. vinifera	PN40024 12X.V2	Autof V. vinifera ssp sativa	4	11875434	4	12021684
chr4_11909002_G_T	Vv_12X_V2_Chr4_12055252		Vitis vinifera subsp. vinifera	PN40024 12X.V2	Autof V. vinifera ssp sativa	4	11909002	4	12055252
chr4_11979357_A_G	Vv_12X_V2_Chr4_12125607		Vitis vinifera subsp. vinifera	PN40024 12X.V2	Autof V. vinifera ssp sativa	4	11979357	4	12125607
chr4_12096247_A_G	Vv_12X_V2_Chr4_12242497		Vitis vinifera subsp. vinifera	PN40024 12X.V2	Autof V. vinifera ssp sativa	4	12096247	4	12242497
chr4_12137532_A_G	Vv_12X_V2_Chr4_12283782		Vitis vinifera subsp. vinifera	PN40024 12X.V2	Autof V. vinifera ssp sativa	4	12137532	4	12283782
chr4_12152934_A_C	Vv_12X_V2_Chr4_12299184		Vitis vinifera subsp. vinifera	PN40024 12X.V2	Autof V. vinifera ssp sativa	4	12152934	4	12299184
chr4_12967362_G_T	Vv_12X_V2_Chr4_13113612		Vitis vinifera subsp. vinifera	PN40024 12X.V2	Autof V. vinifera ssp sativa	4	12967362	4	13113612
chr4_12969221_A_G	Vv_12X_V2_Chr4_13115471		Vitis vinifera subsp. vinifera	PN40024 12X.V2	Autof V. vinifera ssp sativa	4	12969221	4	13115471
chr4_13019513_A_C	Vv_12X_V2_Chr4_13165763		Vitis vinifera subsp. vinifera	PN40024 12X.V2	Autof V. vinifera ssp sativa	4	13019513	4	13165763
li_G_A_chr4_13205246	Vv_12X_V2_Chr4_13351496		Vitis vinifera subsp. vinifera	PN40024 12X.V2	Autof V. vinifera ssp sativa	4	13205246	4	13351496
chr4_13308805_A_C	Vv_12X_V2_Chr4_13455055		Vitis vinifera subsp. vinifera	PN40024 12X.V2	Autof V. vinifera ssp sativa	4	13308805	4	13455055
chr4_13340308_A_G	Vv_12X_V2_Chr4_13486558		Vitis vinifera subsp. vinifera	PN40024 12X.V2	Autof V. vinifera ssp sativa	4	13340308	4	13486558
chr4_13512826_C_T	Vv_12X_V2_Chr4_13659076		Vitis vinifera subsp. vinifera	PN40024 12X.V2	Autof V. vinifera ssp sativa	4	13512826	4	13659076
chr4_13513539_A_C	Vv_12X_V2_Chr4_13659789		Vitis vinifera subsp. vinifera	PN40024 12X.V2	Autof V. vinifera ssp sativa	4	13513539	4	13659789
chr4_13544658_G_T	Vv_12X_V2_Chr4_13690908		Vitis vinifera subsp. vinifera	PN40024 12X.V2	Autof V. vinifera ssp sativa	4	13544658	4	13690908
chr4_13635094_C_T	Vv_12X_V2_Chr4_13781344		Vitis vinifera subsp. vinifera	PN40024 12X.V2	Autof V. vinifera ssp sativa	4	13635094	4	13781344
chr4_13650156_A_G	Vv_12X_V2_Chr4_13796406		Vitis vinifera subsp. vinifera	PN40024 12X.V2	Autof V. vinifera ssp sativa	4	13650156	4	13796406
chr4_13696219_C_T	Vv_12X_V2_Chr4_13842469		Vitis vinifera subsp. vinifera	PN40024 12X.V2	Autof V. vinifera ssp sativa	4	13696219	4	13842469
chr4_13724443_G_T	Vv_12X_V2_Chr4_13870693		Vitis vinifera subsp. vinifera	PN40024 12X.V2	Autof V. vinifera ssp sativa	4	13724443	4	13870693
chr4_13730499_C_T	Vv_12X_V2_Chr4_13876749		Vitis vinifera subsp. vinifera	PN40024 12X.V2	Autof V. vinifera ssp sativa	4	13730499	4	13876749
chr4_13908605_A_G	Vv_12X_V2_Chr4_14054855		Vitis vinifera subsp. vinifera	PN40024 12X.V2	Autof V. vinifera ssp sativa	4	13908605	4	14054855
chr4_13910890_A_C	Vv_12X_V2_Chr4_14057140		Vitis vinifera subsp. vinifera	PN40024 12X.V2	Autof V. vinifera ssp sativa	4	13910890	4	14057140
chr4_13937597_C_T	Vv_12X_V2_Chr4_14083847		Vitis vinifera subsp. vinifera	PN40024 12X.V2	Autof V. vinifera ssp sativa	4	13937597	4	14083847
chr4_13964468_A_G	Vv_12X_V2_Chr4_14110718		Vitis vinifera subsp. vinifera	PN40024 12X.V2	Autof V. vinifera ssp sativa	4	13964468	4	14110718
chr4_13974720_A_C	Vv_12X_V2_Chr4_14120970		Vitis vinifera subsp. vinifera	PN40024 12X.V2	Autof V. vinifera ssp sativa	4	13974720	4	14120970
chr4_13995700_A_G	Vv_12X_V2_Chr4_14141950		Vitis vinifera subsp. vinifera	PN40024 12X.V2	Autof V. vinifera ssp sativa	4	13995700	4	14141950
chr4_13997028_G_T	Vv_12X_V2_Chr4_14143278		Vitis vinifera subsp. vinifera	PN40024 12X.V2	Autof V. vinifera ssp sativa	4	13997028	4	14143278
chr4_14224653_C_T	Vv_12X_V2_Chr4_14370903		Vitis vinifera subsp. vinifera	PN40024 12X.V2	Autof V. vinifera ssp sativa	4	14224653	4	14370903
be_C_A_chr4_14225066	Vv_12X_V2_Chr4_14371316		Vitis vinifera subsp. vinifera	PN40024 12X.V2	Autof V. vinifera ssp sativa	4	14225066	4	14371316
chr4_14300798_A_C	Vv_12X_V2_Chr4_14447048		Vitis vinifera subsp. vinifera	PN40024 12X.V2	Autof V. vinifera ssp sativa	4	14300798	4	14447048
chr4_14330886_A_G	Vv_12X_V2_Chr4_14477136		Vitis vinifera subsp. vinifera	PN40024 12X.V2	Autof V. vinifera ssp sativa	4	14330886	4	14477136
chr4_14366795_A_G	Vv_12X_V2_Chr4_14513045		Vitis vinifera subsp. vinifera	PN40024 12X.V2	Autof V. vinifera ssp sativa	4	14366795	4	14513045
chr4_14399436_G_T	Vv_12X_V2_Chr4_14545686		Vitis vinifera subsp. vinifera	PN40024 12X.V2	Autof V. vinifera ssp sativa	4	14399436	4	14545686
chr4_14418439_C_T	Vv_12X_V2_Chr4_14564689		Vitis vinifera subsp. vinifera	PN40024 12X.V2	Autof V. vinifera ssp sativa	4	14418439	4	14564689
chr4_14434786_A_C	Vv_12X_V2_Chr4_14581036		Vitis vinifera subsp. vinifera	PN40024 12X.V2	Autof V. vinifera ssp sativa	4	14434786	4	14581036
chr4_14437322_A_G	Vv_12X_V2_Chr4_14583572		Vitis vinifera subsp. vinifera	PN40024 12X.V2	Autof V. vinifera ssp sativa	4	14437322	4	14583572
chr4_14527736_C_T	Vv_12X_V2_Chr4_14673986		Vitis vinifera subsp. vinifera	PN40024 12X.V2	Autof V. vinifera ssp sativa	4	14527736	4	14673986
chr4_14597442_C_T	Vv_12X_V2_Chr4_14743692		Vitis vinifera subsp. vinifera	PN40024 12X.V2	Autof V. vinifera ssp sativa	4	14597442	4	14743692
chr4_14622644_A_G	Vv_12X_V2_Chr4_14768894		Vitis vinifera subsp. vinifera	PN40024 12X.V2	Autof V. vinifera ssp sativa	4	14622644	4	14768894
chr4_14651154_A_G	Vv_12X_V2_Chr4_14797404		Vitis vinifera subsp. vinifera	PN40024 12X.V2	Autof V. vinifera ssp sativa	4	14651154	4	14797404
chr4_14682054_C_T	Vv_12X_V2_Chr4_14828304		Vitis vinifera subsp. vinifera	PN40024 12X.V2	Autof V. vinifera ssp sativa	4	14682054	4	14828304
chr4_14682462_C_T	Vv_12X_V2_Chr4_14828712		Vitis vinifera subsp. vinifera	PN40024 12X.V2	Autof V. vinifera ssp sativa	4	14682462	4	14828712
chr4_14682572_A_G	Vv_12X_V2_Chr4_14828822		Vitis vinifera subsp. vinifera	PN40024 12X.V2	Autof V. vinifera ssp sativa	4	14682572	4	14828822
chr4_14967063_A_G	Vv_12X_V2_Chr4_15113313		Vitis vinifera subsp. vinifera	PN40024 12X.V2	Autof V. vinifera ssp sativa	4	14967063	4	15113313
chr4_14979419_C_T	Vv_12X_V2_Chr4_15125669		Vitis vinifera subsp. vinifera	PN40024 12X.V2	Autof V. vinifera ssp sativa	4	14979419	4	15125669
chr4_15038967_C_T	Vv_12X_V2_Chr4_15185217		Vitis vinifera subsp. vinifera	PN40024 12X.V2	Autof V. vinifera ssp sativa	4	15038967	4	15185217
chr4_15082941_G_T	Vv_12X_V2_Chr4_15229191		Vitis vinifera subsp. vinifera	PN40024 12X.V2	Autof V. vinifera ssp sativa	4	15082941	4	15229191
chr4_15083457_A_G	Vv_12X_V2_Chr4_15229707		Vitis vinifera subsp. vinifera	PN40024 12X.V2	Autof V. vinifera ssp sativa	4	15083457	4	15229707
chr4_15145553_C_T	Vv_12X_V2_Chr4_15291803		Vitis vinifera subsp. vinifera	PN40024 12X.V2	Autof V. vinifera ssp sativa	4	15145553	4	15291803
lb_C_T_chr4_15168182	Vv_12X_V2_Chr4_15314432		Vitis vinifera subsp. vinifera	PN40024 12X.V2	Autof V. vinifera ssp sativa	4	15168182	4	15314432
chr4_15212585_A_G	Vv_12X_V2_Chr4_15358835		Vitis vinifera subsp. vinifera	PN40024 12X.V2	Autof V. vinifera ssp sativa	4	15212585	4	15358835
chr4_15254959_A_G	Vv_12X_V2_Chr4_15401209		Vitis vinifera subsp. vinifera	PN40024 12X.V2	Autof V. vinifera ssp sativa	4	15254959	4	15401209
chr4_15293282_C_T	Vv_12X_V2_Chr4_15439532		Vitis vinifera subsp. vinifera	PN40024 12X.V2	Autof V. vinifera ssp sativa	4	15293282	4	15439532
chr4_15307990_C_T	Vv_12X_V2_Chr4_15454240		Vitis vinifera subsp. vinifera	PN40024 12X.V2	Autof V. vinifera ssp sativa	4	15307990	4	15454240
chr4_15680926_G_T	Vv_12X_V2_Chr4_15827176		Vitis vinifera subsp. vinifera	PN40024 12X.V2	Autof V. vinifera ssp sativa	4	15680926	4	15827176
chr4_15711778_C_T	Vv_12X_V2_Chr4_15858028		Vitis vinifera subsp. vinifera	PN40024 12X.V2	Autof V. vinifera ssp sativa	4	15711778	4	15858028
chrUn_13374874_A_G	Vv_12X_V2_Chr4_16005905		Vitis vinifera subsp. vinifera	PN40024 12X.V2	Autof V. vinifera ssp sativa	Un	13374874	4	16005905
chrUn_13374967_C_T	Vv_12X_V2_Chr4_16005998		Vitis vinifera subsp. vinifera	PN40024 12X.V2	Autof V. vinifera ssp sativa	Un	13374967	4	16005998
chr4_15756010_C_T	Vv_12X_V2_Chr4_16122696		Vitis vinifera subsp. vinifera	PN40024 12X.V2	Autof V. vinifera ssp sativa	4	15756010	4	16122696
chr4_15781302_A_G	Vv_12X_V2_Chr4_16147988		Vitis vinifera subsp. vinifera	PN40024 12X.V2	Autof V. vinifera ssp sativa	4	15781302	4	16147988
chr4_15785160_C_T	Vv_12X_V2_Chr4_16151846		Vitis vinifera subsp. vinifera	PN40024 12X.V2	Autof V. vinifera ssp sativa	4	15785160	4	16151846
chr4_15832727_G_T	Vv_12X_V2_Chr4_16199413		Vitis vinifera subsp. vinifera	PN40024 12X.V2	Autof V. vinifera ssp sativa	4	15832727	4	16199413
chr4_15861288_G_T	Vv_12X_V2_Chr4_16227974		Vitis vinifera subsp. vinifera	PN40024 12X.V2	Autof V. vinifera ssp sativa	4	15861288	4	16227974
chr4_15936036_A_G	Vv_12X_V2_Chr4_16302722		Vitis vinifera subsp. vinifera	PN40024 12X.V2	Autof V. vinifera ssp sativa	4	15936036	4	16302722
chr4_15936226_C_T	Vv_12X_V2_Chr4_16302912		Vitis vinifera subsp. vinifera	PN40024 12X.V2	Autof V. vinifera ssp sativa	4	15936226	4	16302912
chr4_16006189_C_T	Vv_12X_V2_Chr4_16372875		Vitis vinifera subsp. vinifera	PN40024 12X.V2	Autof V. vinifera ssp sativa	4	16006189	4	16372875
chr4_16031472_A_G	Vv_12X_V2_Chr4_16398158		Vitis vinifera subsp. vinifera	PN40024 12X.V2	Autof V. vinifera ssp sativa	4	16031472	4	16398158
chr4_16034481_G_T	Vv_12X_V2_Chr4_16401167		Vitis vinifera subsp. vinifera	PN40024 12X.V2	Autof V. vinifera ssp sativa	4	16034481	4	16401167
chr4_16034637_A_G	Vv_12X_V2_Chr4_16401323		Vitis vinifera subsp. vinifera	PN40024 12X.V2	Autof V. vinifera ssp sativa	4	16034637	4	16401323
chr4_16160739_C_T	Vv_12X_V2_Chr4_16527425		Vitis vinifera subsp. vinifera	PN40024 12X.V2	Autof V. vinifera ssp sativa	4	16160739	4	16527425
chr4_16182008_C_T	Vv_12X_V2_Chr4_16548694		Vitis vinifera subsp. vinifera	PN40024 12X.V2	Autof V. vinifera ssp sativa	4	16182008	4	16548694
chr4_16203590_C_T	Vv_12X_V2_Chr4_16570276		Vitis vinifera subsp. vinifera	PN40024 12X.V2	Autof V. vinifera ssp sativa	4	16203590	4	16570276
chr4_16218598_G_T	Vv_12X_V2_Chr4_16585284		Vitis vinifera subsp. vinifera	PN40024 12X.V2	Autof V. vinifera ssp sativa	4	16218598	4	16585284
chr4_16363653_A_G	Vv_12X_V2_Chr4_16730339		Vitis vinifera subsp. vinifera	PN40024 12X.V2	Autof V. vinifera ssp sativa	4	16363653	4	16730339
chr4_16393344_C_T	Vv_12X_V2_Chr4_16760030		Vitis vinifera subsp. vinifera	PN40024 12X.V2	Autof V. vinifera ssp sativa	4	16393344	4	16760030
chr4_16407943_A_G	Vv_12X_V2_Chr4_16774629		Vitis vinifera subsp. vinifera	PN40024 12X.V2	Autof V. vinifera ssp sativa	4	16407943	4	16774629
chr4_16423298_A_G	Vv_12X_V2_Chr4_16789984		Vitis vinifera subsp. vinifera	PN40024 12X.V2	Autof V. vinifera ssp sativa	4	16423298	4	16789984
chr4_16462631_A_C	Vv_12X_V2_Chr4_16829317		Vitis vinifera subsp. vinifera	PN40024 12X.V2	Autof V. vinifera ssp sativa	4	16462631	4	16829317
chr4_16466716_C_T	Vv_12X_V2_Chr4_16833402		Vitis vinifera subsp. vinifera	PN40024 12X.V2	Autof V. vinifera ssp sativa	4	16466716	4	16833402
chr4_16545479_C_T	Vv_12X_V2_Chr4_16912165		Vitis vinifera subsp. vinifera	PN40024 12X.V2	Autof V. vinifera ssp sativa	4	16545479	4	16912165
chr4_16574005_C_T	Vv_12X_V2_Chr4_16940691		Vitis vinifera subsp. vinifera	PN40024 12X.V2	Autof V. vinifera ssp sativa	4	16574005	4	16940691
chr4_16602994_G_T	Vv_12X_V2_Chr4_16969680		Vitis vinifera subsp. vinifera	PN40024 12X.V2	Autof V. vinifera ssp sativa	4	16602994	4	16969680
chr4_16609289_G_T	Vv_12X_V2_Chr4_16975975		Vitis vinifera subsp. vinifera	PN40024 12X.V2	Autof V. vinifera ssp sativa	4	16609289	4	16975975
chr4_16652502_C_T	Vv_12X_V2_Chr4_17019188		Vitis vinifera subsp. vinifera	PN40024 12X.V2	Autof V. vinifera ssp sativa	4	16652502	4	17019188
chr4_16673685_C_T	Vv_12X_V2_Chr4_17040371		Vitis vinifera subsp. vinifera	PN40024 12X.V2	Autof V. vinifera ssp sativa	4	16673685	4	17040371
chr4_16706884_C_T	Vv_12X_V2_Chr4_17073570		Vitis vinifera subsp. vinifera	PN40024 12X.V2	Autof V. vinifera ssp sativa	4	16706884	4	17073570
chr4_16728587_A_C	Vv_12X_V2_Chr4_17095273		Vitis vinifera subsp. vinifera	PN40024 12X.V2	Autof V. vinifera ssp sativa	4	16728587	4	17095273
chr4_16740793_A_G	Vv_12X_V2_Chr4_17107479		Vitis vinifera subsp. vinifera	PN40024 12X.V2	Autof V. vinifera ssp sativa	4	16740793	4	17107479
chr4_16787736_A_G	Vv_12X_V2_Chr4_17154422		Vitis vinifera subsp. vinifera	PN40024 12X.V2	Autof V. vinifera ssp sativa	4	16787736	4	17154422
chr4_16835940_A_C	Vv_12X_V2_Chr4_17202626		Vitis vinifera subsp. vinifera	PN40024 12X.V2	Autof V. vinifera ssp sativa	4	16835940	4	17202626
chr4_16879818_C_T	Vv_12X_V2_Chr4_17246504		Vitis vinifera subsp. vinifera	PN40024 12X.V2	Autof V. vinifera ssp sativa	4	16879818	4	17246504
chr4_16982737_A_G	Vv_12X_V2_Chr4_17349423		Vitis vinifera subsp. vinifera	PN40024 12X.V2	Autof V. vinifera ssp sativa	4	16982737	4	17349423
chr4_17000887_A_G	Vv_12X_V2_Chr4_17367573		Vitis vinifera subsp. vinifera	PN40024 12X.V2	Autof V. vinifera ssp sativa	4	17000887	4	17367573
chr4_17007118_C_T	Vv_12X_V2_Chr4_17373804		Vitis vinifera subsp. vinifera	PN40024 12X.V2	Autof V. vinifera ssp sativa	4	17007118	4	17373804
chr4_17036441_A_G	Vv_12X_V2_Chr4_17403127		Vitis vinifera subsp. vinifera	PN40024 12X.V2	Autof V. vinifera ssp sativa	4	17036441	4	17403127
chr4_17060390_C_T	Vv_12X_V2_Chr4_17427076		Vitis vinifera subsp. vinifera	PN40024 12X.V2	Autof V. vinifera ssp sativa	4	17060390	4	17427076
chr4_17096422_A_G	Vv_12X_V2_Chr4_17463108		Vitis vinifera subsp. vinifera	PN40024 12X.V2	Autof V. vinifera ssp sativa	4	17096422	4	17463108
chr4_17104650_A_G	Vv_12X_V2_Chr4_17471336		Vitis vinifera subsp. vinifera	PN40024 12X.V2	Autof V. vinifera ssp sativa	4	17104650	4	17471336
chr4_17147654_A_G	Vv_12X_V2_Chr4_17514340		Vitis vinifera subsp. vinifera	PN40024 12X.V2	Autof V. vinifera ssp sativa	4	17147654	4	17514340
chr4_17152573_G_T	Vv_12X_V2_Chr4_17519259		Vitis vinifera subsp. vinifera	PN40024 12X.V2	Autof V. vinifera ssp sativa	4	17152573	4	17519259
chr4_17192968_C_T	Vv_12X_V2_Chr4_17559654		Vitis vinifera subsp. vinifera	PN40024 12X.V2	Autof V. vinifera ssp sativa	4	17192968	4	17559654
chr4_17214382_C_T	Vv_12X_V2_Chr4_17581068		Vitis vinifera subsp. vinifera	PN40024 12X.V2	Autof V. vinifera ssp sativa	4	17214382	4	17581068
chr4_17250083_A_C	Vv_12X_V2_Chr4_17616769		Vitis vinifera subsp. vinifera	PN40024 12X.V2	Autof V. vinifera ssp sativa	4	17250083	4	17616769
chr4_17279898_A_G	Vv_12X_V2_Chr4_17646584		Vitis vinifera subsp. vinifera	PN40024 12X.V2	Autof V. vinifera ssp sativa	4	17279898	4	17646584
chr4_17285508_A_C	Vv_12X_V2_Chr4_17652194		Vitis vinifera subsp. vinifera	PN40024 12X.V2	Autof V. vinifera ssp sativa	4	17285508	4	17652194
chr4_17321433_A_C	Vv_12X_V2_Chr4_17688119		Vitis vinifera subsp. vinifera	PN40024 12X.V2	Autof V. vinifera ssp sativa	4	17321433	4	17688119
ae_T_C_chr4_1215853	Vv_12X_V2_Chr4_17724278		Vitis vinifera subsp. vinifera	PN40024 12X.V2	Autof V. vinifera ssp sativa	4	1215853	4	17724278
chr4_17357790_G_T	Vv_12X_V2_Chr4_17724476		Vitis vinifera subsp. vinifera	PN40024 12X.V2	Autof V. vinifera ssp sativa	4	17357790	4	17724476
chr4_17416573_C_T	Vv_12X_V2_Chr4_17783259		Vitis vinifera subsp. vinifera	PN40024 12X.V2	Autof V. vinifera ssp sativa	4	17416573	4	17783259
chr4_17428450_A_G	Vv_12X_V2_Chr4_17795136		Vitis vinifera subsp. vinifera	PN40024 12X.V2	Autof V. vinifera ssp sativa	4	17428450	4	17795136
chr4_17490891_A_C	Vv_12X_V2_Chr4_17857577		Vitis vinifera subsp. vinifera	PN40024 12X.V2	Autof V. vinifera ssp sativa	4	17490891	4	17857577
chr4_17605701_C_T	Vv_12X_V2_Chr4_17972387		Vitis vinifera subsp. vinifera	PN40024 12X.V2	Autof V. vinifera ssp sativa	4	17605701	4	17972387
chr4_17625826_A_G	Vv_12X_V2_Chr4_17992512		Vitis vinifera subsp. vinifera	PN40024 12X.V2	Autof V. vinifera ssp sativa	4	17625826	4	17992512
be_C_T_chr4_17637966	Vv_12X_V2_Chr4_18004652		Vitis vinifera subsp. vinifera	PN40024 12X.V2	Autof V. vinifera ssp sativa	4	17637966	4	18004652
ae_C_T_chr4_738383	Vv_12X_V2_Chr4_18011718		Vitis vinifera subsp. vinifera	PN40024 12X.V2	Autof V. vinifera ssp sativa	4	738383	4	18011718
chr4_17686345_C_T	Vv_12X_V2_Chr4_18053031		Vitis vinifera subsp. vinifera	PN40024 12X.V2	Autof V. vinifera ssp sativa	4	17686345	4	18053031
chr4_17712447_A_C	Vv_12X_V2_Chr4_18079133		Vitis vinifera subsp. vinifera	PN40024 12X.V2	Autof V. vinifera ssp sativa	4	17712447	4	18079133
chr4_17738975_A_G	Vv_12X_V2_Chr4_18105661		Vitis vinifera subsp. vinifera	PN40024 12X.V2	Autof V. vinifera ssp sativa	4	17738975	4	18105661
chr4_17823132_A_G	Vv_12X_V2_Chr4_18189818		Vitis vinifera subsp. vinifera	PN40024 12X.V2	Autof V. vinifera ssp sativa	4	17823132	4	18189818
chr4_17856784_C_T	Vv_12X_V2_Chr4_18223470		Vitis vinifera subsp. vinifera	PN40024 12X.V2	Autof V. vinifera ssp sativa	4	17856784	4	18223470
chr4_17897894_A_G	Vv_12X_V2_Chr4_18264580		Vitis vinifera subsp. vinifera	PN40024 12X.V2	Autof V. vinifera ssp sativa	4	17897894	4	18264580
chr4_17967907_A_C	Vv_12X_V2_Chr4_18334593		Vitis vinifera subsp. vinifera	PN40024 12X.V2	Autof V. vinifera ssp sativa	4	17967907	4	18334593
chr4_17996949_C_T	Vv_12X_V2_Chr4_18363635		Vitis vinifera subsp. vinifera	PN40024 12X.V2	Autof V. vinifera ssp sativa	4	17996949	4	18363635
chr4_18033466_A_G	Vv_12X_V2_Chr4_18400152		Vitis vinifera subsp. vinifera	PN40024 12X.V2	Autof V. vinifera ssp sativa	4	18033466	4	18400152
chr4_18047362_A_G	Vv_12X_V2_Chr4_18414048		Vitis vinifera subsp. vinifera	PN40024 12X.V2	Autof V. vinifera ssp sativa	4	18047362	4	18414048
chr4_18070421_A_G	Vv_12X_V2_Chr4_18437107		Vitis vinifera subsp. vinifera	PN40024 12X.V2	Autof V. vinifera ssp sativa	4	18070421	4	18437107
chr4_18093421_C_T	Vv_12X_V2_Chr4_18460107		Vitis vinifera subsp. vinifera	PN40024 12X.V2	Autof V. vinifera ssp sativa	4	18093421	4	18460107
chr4_18105197_C_T	Vv_12X_V2_Chr4_18471883		Vitis vinifera subsp. vinifera	PN40024 12X.V2	Autof V. vinifera ssp sativa	4	18105197	4	18471883
chr4_18173450_A_G	Vv_12X_V2_Chr4_18540136		Vitis vinifera subsp. vinifera	PN40024 12X.V2	Autof V. vinifera ssp sativa	4	18173450	4	18540136
chr4_18201692_A_G	Vv_12X_V2_Chr4_18568378		Vitis vinifera subsp. vinifera	PN40024 12X.V2	Autof V. vinifera ssp sativa	4	18201692	4	18568378
chr4_18353905_A_G	Vv_12X_V2_Chr4_18720591		Vitis vinifera subsp. vinifera	PN40024 12X.V2	Autof V. vinifera ssp sativa	4	18353905	4	18720591
chr4_18365469_G_T	Vv_12X_V2_Chr4_18732155		Vitis vinifera subsp. vinifera	PN40024 12X.V2	Autof V. vinifera ssp sativa	4	18365469	4	18732155
chr4_18389512_A_C	Vv_12X_V2_Chr4_18756198		Vitis vinifera subsp. vinifera	PN40024 12X.V2	Autof V. vinifera ssp sativa	4	18389512	4	18756198
chr4_18390007_A_G	Vv_12X_V2_Chr4_18756693		Vitis vinifera subsp. vinifera	PN40024 12X.V2	Autof V. vinifera ssp sativa	4	18390007	4	18756693
lb_C_T_chr4_7244984	Vv_12X_V2_Chr4_18810824		Vitis vinifera subsp. vinifera	PN40024 12X.V2	Autof V. vinifera ssp sativa	4	7244984	4	18810824
chr4_18460675_G_T	Vv_12X_V2_Chr4_18827361		Vitis vinifera subsp. vinifera	PN40024 12X.V2	Autof V. vinifera ssp sativa	4	18460675	4	18827361
chr4_18496695_C_T	Vv_12X_V2_Chr4_18863381		Vitis vinifera subsp. vinifera	PN40024 12X.V2	Autof V. vinifera ssp sativa	4	18496695	4	18863381
chr4_18501265_A_G	Vv_12X_V2_Chr4_18867951		Vitis vinifera subsp. vinifera	PN40024 12X.V2	Autof V. vinifera ssp sativa	4	18501265	4	18867951
chr4_18531374_C_T	Vv_12X_V2_Chr4_18898060		Vitis vinifera subsp. vinifera	PN40024 12X.V2	Autof V. vinifera ssp sativa	4	18531374	4	18898060
chr4_18566276_C_T	Vv_12X_V2_Chr4_18932962		Vitis vinifera subsp. vinifera	PN40024 12X.V2	Autof V. vinifera ssp sativa	4	18566276	4	18932962
chr4_18600189_A_G	Vv_12X_V2_Chr4_18966875		Vitis vinifera subsp. vinifera	PN40024 12X.V2	Autof V. vinifera ssp sativa	4	18600189	4	18966875
SNP891_109	Vv_12X_V2_Chr4_18986540		Vitis vinifera subsp. vinifera	PN40024 12X.V2	Autof V. vinifera ssp sativa	4	18619854	4	18986540
chr4_18636765_A_G	Vv_12X_V2_Chr4_19003451		Vitis vinifera subsp. vinifera	PN40024 12X.V2	Autof V. vinifera ssp sativa	4	18636765	4	19003451
chr4_18639063_C_T	Vv_12X_V2_Chr4_19005749		Vitis vinifera subsp. vinifera	PN40024 12X.V2	Autof V. vinifera ssp sativa	4	18639063	4	19005749
chr4_18679550_C_T	Vv_12X_V2_Chr4_19046236		Vitis vinifera subsp. vinifera	PN40024 12X.V2	Autof V. vinifera ssp sativa	4	18679550	4	19046236
chr4_18715990_A_G	Vv_12X_V2_Chr4_19082676		Vitis vinifera subsp. vinifera	PN40024 12X.V2	Autof V. vinifera ssp sativa	4	18715990	4	19082676
chr4_18723054_A_G	Vv_12X_V2_Chr4_19089740		Vitis vinifera subsp. vinifera	PN40024 12X.V2	Autof V. vinifera ssp sativa	4	18723054	4	19089740
chr4_18888139_A_G	Vv_12X_V2_Chr4_19254825		Vitis vinifera subsp. vinifera	PN40024 12X.V2	Autof V. vinifera ssp sativa	4	18888139	4	19254825
chr4_18895727_C_T	Vv_12X_V2_Chr4_19262413		Vitis vinifera subsp. vinifera	PN40024 12X.V2	Autof V. vinifera ssp sativa	4	18895727	4	19262413
chr4_18958606_C_T	Vv_12X_V2_Chr4_19325292		Vitis vinifera subsp. vinifera	PN40024 12X.V2	Autof V. vinifera ssp sativa	4	18958606	4	19325292
chr4_18995225_C_T	Vv_12X_V2_Chr4_19361911		Vitis vinifera subsp. vinifera	PN40024 12X.V2	Autof V. vinifera ssp sativa	4	18995225	4	19361911
chr4_19033765_A_G	Vv_12X_V2_Chr4_19400451		Vitis vinifera subsp. vinifera	PN40024 12X.V2	Autof V. vinifera ssp sativa	4	19033765	4	19400451
chr4_19042809_A_G	Vv_12X_V2_Chr4_19409495		Vitis vinifera subsp. vinifera	PN40024 12X.V2	Autof V. vinifera ssp sativa	4	19042809	4	19409495
chr4_19043379_A_C	Vv_12X_V2_Chr4_19410065		Vitis vinifera subsp. vinifera	PN40024 12X.V2	Autof V. vinifera ssp sativa	4	19043379	4	19410065
chr4_19049390_A_G	Vv_12X_V2_Chr4_19416076		Vitis vinifera subsp. vinifera	PN40024 12X.V2	Autof V. vinifera ssp sativa	4	19049390	4	19416076
chr4_19136294_C_T	Vv_12X_V2_Chr4_19502980		Vitis vinifera subsp. vinifera	PN40024 12X.V2	Autof V. vinifera ssp sativa	4	19136294	4	19502980
lb_C_A_chr4_19139281	Vv_12X_V2_Chr4_19505967		Vitis vinifera subsp. vinifera	PN40024 12X.V2	Autof V. vinifera ssp sativa	4	19139281	4	19505967
chr4_19171532_A_G	Vv_12X_V2_Chr4_19538218		Vitis vinifera subsp. vinifera	PN40024 12X.V2	Autof V. vinifera ssp sativa	4	19171532	4	19538218
chr4_19177842_A_G	Vv_12X_V2_Chr4_19544528		Vitis vinifera subsp. vinifera	PN40024 12X.V2	Autof V. vinifera ssp sativa	4	19177842	4	19544528
chr4_19199268_A_C	Vv_12X_V2_Chr4_19565954		Vitis vinifera subsp. vinifera	PN40024 12X.V2	Autof V. vinifera ssp sativa	4	19199268	4	19565954
chr4_19239392_G_T	Vv_12X_V2_Chr4_19606078		Vitis vinifera subsp. vinifera	PN40024 12X.V2	Autof V. vinifera ssp sativa	4	19239392	4	19606078
cn_G_T_chr4_705440	Vv_12X_V2_Chr4_19608784		Vitis vinifera subsp. vinifera	PN40024 12X.V2	Autof V. vinifera ssp sativa	4	705440	4	19608784
chr4_19315135_A_G	Vv_12X_V2_Chr4_19681821		Vitis vinifera subsp. vinifera	PN40024 12X.V2	Autof V. vinifera ssp sativa	4	19315135	4	19681821
chr4_19315255_A_G	Vv_12X_V2_Chr4_19681941		Vitis vinifera subsp. vinifera	PN40024 12X.V2	Autof V. vinifera ssp sativa	4	19315255	4	19681941
chr4_19350307_A_C	Vv_12X_V2_Chr4_19716993		Vitis vinifera subsp. vinifera	PN40024 12X.V2	Autof V. vinifera ssp sativa	4	19350307	4	19716993
chr4_19365084_A_G	Vv_12X_V2_Chr4_19731770		Vitis vinifera subsp. vinifera	PN40024 12X.V2	Autof V. vinifera ssp sativa	4	19365084	4	19731770
SNP135_316	Vv_12X_V2_Chr4_19747635		Vitis vinifera subsp. vinifera	PN40024 12X.V2	Autof V. vinifera ssp sativa	4	19380949	4	19747635
chr4_19418020_A_G	Vv_12X_V2_Chr4_19784706		Vitis vinifera subsp. vinifera	PN40024 12X.V2	Autof V. vinifera ssp sativa	4	19418020	4	19784706
chr4_19449695_A_G	Vv_12X_V2_Chr4_19816381		Vitis vinifera subsp. vinifera	PN40024 12X.V2	Autof V. vinifera ssp sativa	4	19449695	4	19816381
chr4_19458021_A_G	Vv_12X_V2_Chr4_19824707		Vitis vinifera subsp. vinifera	PN40024 12X.V2	Autof V. vinifera ssp sativa	4	19458021	4	19824707
chr4_19494222_C_T	Vv_12X_V2_Chr4_19860908		Vitis vinifera subsp. vinifera	PN40024 12X.V2	Autof V. vinifera ssp sativa	4	19494222	4	19860908
chr4_19527151_A_C	Vv_12X_V2_Chr4_19893837		Vitis vinifera subsp. vinifera	PN40024 12X.V2	Autof V. vinifera ssp sativa	4	19527151	4	19893837
chr4_19548422_A_G	Vv_12X_V2_Chr4_19915108		Vitis vinifera subsp. vinifera	PN40024 12X.V2	Autof V. vinifera ssp sativa	4	19548422	4	19915108
be_C_T_chr4_19566102	Vv_12X_V2_Chr4_19932788		Vitis vinifera subsp. vinifera	PN40024 12X.V2	Autof V. vinifera ssp sativa	4	19566102	4	19932788
chr4_19585459_A_G	Vv_12X_V2_Chr4_19952145		Vitis vinifera subsp. vinifera	PN40024 12X.V2	Autof V. vinifera ssp sativa	4	19585459	4	19952145
chr4_19595589_A_G	Vv_12X_V2_Chr4_19962275		Vitis vinifera subsp. vinifera	PN40024 12X.V2	Autof V. vinifera ssp sativa	4	19595589	4	19962275
SNP551_351	Vv_12X_V2_Chr4_19972011		Vitis vinifera subsp. vinifera	PN40024 12X.V2	Autof V. vinifera ssp sativa	4	19605325	4	19972011
chr4_19672193_C_T	Vv_12X_V2_Chr4_20038879		Vitis vinifera subsp. vinifera	PN40024 12X.V2	Autof V. vinifera ssp sativa	4	19672193	4	20038879
lb_C_T_chr4_9186966	Vv_12X_V2_Chr4_20065846		Vitis vinifera subsp. vinifera	PN40024 12X.V2	Autof V. vinifera ssp sativa	4	9186966	4	20065846
chr4_19709792_A_G	Vv_12X_V2_Chr4_20076478		Vitis vinifera subsp. vinifera	PN40024 12X.V2	Autof V. vinifera ssp sativa	4	19709792	4	20076478
chr4_19713200_A_G	Vv_12X_V2_Chr4_20079886		Vitis vinifera subsp. vinifera	PN40024 12X.V2	Autof V. vinifera ssp sativa	4	19713200	4	20079886
chr4_19721270_A_G	Vv_12X_V2_Chr4_20087956		Vitis vinifera subsp. vinifera	PN40024 12X.V2	Autof V. vinifera ssp sativa	4	19721270	4	20087956
chr4_19741792_C_T	Vv_12X_V2_Chr4_20108478		Vitis vinifera subsp. vinifera	PN40024 12X.V2	Autof V. vinifera ssp sativa	4	19741792	4	20108478
chr4_19804670_C_T	Vv_12X_V2_Chr4_20171356		Vitis vinifera subsp. vinifera	PN40024 12X.V2	Autof V. vinifera ssp sativa	4	19804670	4	20171356
chr4_19850210_C_T	Vv_12X_V2_Chr4_20216896		Vitis vinifera subsp. vinifera	PN40024 12X.V2	Autof V. vinifera ssp sativa	4	19850210	4	20216896
chr4_19855102_C_T	Vv_12X_V2_Chr4_20221788		Vitis vinifera subsp. vinifera	PN40024 12X.V2	Autof V. vinifera ssp sativa	4	19855102	4	20221788
chr4_19875929_A_G	Vv_12X_V2_Chr4_20242615		Vitis vinifera subsp. vinifera	PN40024 12X.V2	Autof V. vinifera ssp sativa	4	19875929	4	20242615
chr4_19884352_G_T	Vv_12X_V2_Chr4_20251038		Vitis vinifera subsp. vinifera	PN40024 12X.V2	Autof V. vinifera ssp sativa	4	19884352	4	20251038
chr4_19920634_C_T	Vv_12X_V2_Chr4_20287320		Vitis vinifera subsp. vinifera	PN40024 12X.V2	Autof V. vinifera ssp sativa	4	19920634	4	20287320
chr4_20029380_A_G	Vv_12X_V2_Chr4_20396066		Vitis vinifera subsp. vinifera	PN40024 12X.V2	Autof V. vinifera ssp sativa	4	20029380	4	20396066
chr4_20099946_A_G	Vv_12X_V2_Chr4_20466632		Vitis vinifera subsp. vinifera	PN40024 12X.V2	Autof V. vinifera ssp sativa	4	20099946	4	20466632
lb_T_C_chr4_20127098	Vv_12X_V2_Chr4_20493784		Vitis vinifera subsp. vinifera	PN40024 12X.V2	Autof V. vinifera ssp sativa	4	20127098	4	20493784
chr4_20165673_A_G	Vv_12X_V2_Chr4_20532359		Vitis vinifera subsp. vinifera	PN40024 12X.V2	Autof V. vinifera ssp sativa	4	20165673	4	20532359
chr4_20205100_C_T	Vv_12X_V2_Chr4_20571786		Vitis vinifera subsp. vinifera	PN40024 12X.V2	Autof V. vinifera ssp sativa	4	20205100	4	20571786
chr4_20242167_A_G	Vv_12X_V2_Chr4_20608853		Vitis vinifera subsp. vinifera	PN40024 12X.V2	Autof V. vinifera ssp sativa	4	20242167	4	20608853
chr4_20264734_C_T	Vv_12X_V2_Chr4_20631420		Vitis vinifera subsp. vinifera	PN40024 12X.V2	Autof V. vinifera ssp sativa	4	20264734	4	20631420
chr4_20315085_A_G	Vv_12X_V2_Chr4_20681771		Vitis vinifera subsp. vinifera	PN40024 12X.V2	Autof V. vinifera ssp sativa	4	20315085	4	20681771
chr4_20373925_A_G	Vv_12X_V2_Chr4_20740611		Vitis vinifera subsp. vinifera	PN40024 12X.V2	Autof V. vinifera ssp sativa	4	20373925	4	20740611
chr4_20374011_C_T	Vv_12X_V2_Chr4_20740697		Vitis vinifera subsp. vinifera	PN40024 12X.V2	Autof V. vinifera ssp sativa	4	20374011	4	20740697
chrUn_24900616_A_G	Vv_12X_V2_Chr4_20775903		Vitis vinifera subsp. vinifera	PN40024 12X.V2	Autof V. vinifera ssp sativa	Un	24900616	4	20775903
chrUn_24914324_A_G	Vv_12X_V2_Chr4_20789611		Vitis vinifera subsp. vinifera	PN40024 12X.V2	Autof V. vinifera ssp sativa	Un	24914324	4	20789611
chrUn_24935672_A_C	Vv_12X_V2_Chr4_20810959		Vitis vinifera subsp. vinifera	PN40024 12X.V2	Autof V. vinifera ssp sativa	Un	24935672	4	20810959
chrUn_24941024_C_T	Vv_12X_V2_Chr4_20816311		Vitis vinifera subsp. vinifera	PN40024 12X.V2	Autof V. vinifera ssp sativa	Un	24941024	4	20816311
chrUn_24945147_A_G	Vv_12X_V2_Chr4_20820434		Vitis vinifera subsp. vinifera	PN40024 12X.V2	Autof V. vinifera ssp sativa	Un	24945147	4	20820434
chrUn_24962240_A_G	Vv_12X_V2_Chr4_20837527		Vitis vinifera subsp. vinifera	PN40024 12X.V2	Autof V. vinifera ssp sativa	Un	24962240	4	20837527
chrUn_24964269_C_T	Vv_12X_V2_Chr4_20839556		Vitis vinifera subsp. vinifera	PN40024 12X.V2	Autof V. vinifera ssp sativa	Un	24964269	4	20839556
chr4_random_59663_A_G	Vv_12X_V2_Chr4_20864775		Vitis vinifera subsp. vinifera	PN40024 12X.V2	Autof V. vinifera ssp sativa	4_random	59663	4	20864775
chr4_random_63681_A_C	Vv_12X_V2_Chr4_20868793		Vitis vinifera subsp. vinifera	PN40024 12X.V2	Autof V. vinifera ssp sativa	4_random	63681	4	20868793
chr4_random_63774_A_G	Vv_12X_V2_Chr4_20868886		Vitis vinifera subsp. vinifera	PN40024 12X.V2	Autof V. vinifera ssp sativa	4_random	63774	4	20868886
chr4_random_64108_A_G	Vv_12X_V2_Chr4_20869220		Vitis vinifera subsp. vinifera	PN40024 12X.V2	Autof V. vinifera ssp sativa	4_random	64108	4	20869220
chr4_random_64611_A_C	Vv_12X_V2_Chr4_20869723		Vitis vinifera subsp. vinifera	PN40024 12X.V2	Autof V. vinifera ssp sativa	4_random	64611	4	20869723
chr4_random_65204_A_G	Vv_12X_V2_Chr4_20870316		Vitis vinifera subsp. vinifera	PN40024 12X.V2	Autof V. vinifera ssp sativa	4_random	65204	4	20870316
chr4_random_71556_C_T	Vv_12X_V2_Chr4_20876668		Vitis vinifera subsp. vinifera	PN40024 12X.V2	Autof V. vinifera ssp sativa	4_random	71556	4	20876668
chr4_random_307_G_T	Vv_12X_V2_Chr4_20882156		Vitis vinifera subsp. vinifera	PN40024 12X.V2	Autof V. vinifera ssp sativa	4_random	307	4	20882156
li_T_C_chr4_9369354	Vv_12X_V2_Chr4_20928212		Vitis vinifera subsp. vinifera	PN40024 12X.V2	Autof V. vinifera ssp sativa	4	9369354	4	20928212
chrUn_24133040_G_T	Vv_12X_V2_Chr4_20934526		Vitis vinifera subsp. vinifera	PN40024 12X.V2	Autof V. vinifera ssp sativa	Un	24133040	4	20934526
chrUn_24133161_A_G	Vv_12X_V2_Chr4_20934647		Vitis vinifera subsp. vinifera	PN40024 12X.V2	Autof V. vinifera ssp sativa	Un	24133161	4	20934647
chrUn_24135523_A_G	Vv_12X_V2_Chr4_20937009		Vitis vinifera subsp. vinifera	PN40024 12X.V2	Autof V. vinifera ssp sativa	Un	24135523	4	20937009
chrUn_24156280_A_G	Vv_12X_V2_Chr4_20957766		Vitis vinifera subsp. vinifera	PN40024 12X.V2	Autof V. vinifera ssp sativa	Un	24156280	4	20957766
chrUn_24156639_A_C	Vv_12X_V2_Chr4_20958125		Vitis vinifera subsp. vinifera	PN40024 12X.V2	Autof V. vinifera ssp sativa	Un	24156639	4	20958125
chrUn_24159846_A_G	Vv_12X_V2_Chr4_20961332		Vitis vinifera subsp. vinifera	PN40024 12X.V2	Autof V. vinifera ssp sativa	Un	24159846	4	20961332
chrUn_36943714_A_G	Vv_12X_V2_Chr4_21019368		Vitis vinifera subsp. vinifera	PN40024 12X.V2	Autof V. vinifera ssp sativa	Un	36943714	4	21019368
lb_G_A_chrUn_39083238	Vv_12X_V2_Chr4_21021851		Vitis vinifera subsp. vinifera	PN40024 12X.V2	Autof V. vinifera ssp sativa	Un	39083238	4	21021851
mu_s_C_T_chr4_9656396	Vv_12X_V2_Chr4_21021912		Vitis vinifera subsp. vinifera	PN40024 12X.V2	Autof V. vinifera ssp sativa	4	9656396	4	21021912
chrUn_19115911_C_T	Vv_12X_V2_Chr4_21044436		Vitis vinifera subsp. vinifera	PN40024 12X.V2	Autof V. vinifera ssp sativa	Un	19115911	4	21044436
chrUn_19102731_A_G	Vv_12X_V2_Chr4_21057616		Vitis vinifera subsp. vinifera	PN40024 12X.V2	Autof V. vinifera ssp sativa	Un	19102731	4	21057616
chrUn_19088776_A_G	Vv_12X_V2_Chr4_21071571		Vitis vinifera subsp. vinifera	PN40024 12X.V2	Autof V. vinifera ssp sativa	Un	19088776	4	21071571
chrUn_19063505_C_T	Vv_12X_V2_Chr4_21096842		Vitis vinifera subsp. vinifera	PN40024 12X.V2	Autof V. vinifera ssp sativa	Un	19063505	4	21096842
chrUn_19062307_C_T	Vv_12X_V2_Chr4_21098040		Vitis vinifera subsp. vinifera	PN40024 12X.V2	Autof V. vinifera ssp sativa	Un	19062307	4	21098040
chrUn_19051909_A_G	Vv_12X_V2_Chr4_21108438		Vitis vinifera subsp. vinifera	PN40024 12X.V2	Autof V. vinifera ssp sativa	Un	19051909	4	21108438
chrUn_19043533_A_G	Vv_12X_V2_Chr4_21116814		Vitis vinifera subsp. vinifera	PN40024 12X.V2	Autof V. vinifera ssp sativa	Un	19043533	4	21116814
chrUn_19023226_C_T	Vv_12X_V2_Chr4_21137121		Vitis vinifera subsp. vinifera	PN40024 12X.V2	Autof V. vinifera ssp sativa	Un	19023226	4	21137121
chrUn_34171488_C_T	Vv_12X_V2_Chr4_21191851		Vitis vinifera subsp. vinifera	PN40024 12X.V2	Autof V. vinifera ssp sativa	Un	34171488	4	21191851
chrUn_34179190_A_G	Vv_12X_V2_Chr4_21199553		Vitis vinifera subsp. vinifera	PN40024 12X.V2	Autof V. vinifera ssp sativa	Un	34179190	4	21199553
chrUn_34181434_A_G	Vv_12X_V2_Chr4_21201797		Vitis vinifera subsp. vinifera	PN40024 12X.V2	Autof V. vinifera ssp sativa	Un	34181434	4	21201797
chrUn_30937816_C_T	Vv_12X_V2_Chr4_21209930		Vitis vinifera subsp. vinifera	PN40024 12X.V2	Autof V. vinifera ssp sativa	Un	30937816	4	21209930
chrUn_30956089_A_G	Vv_12X_V2_Chr4_21228203		Vitis vinifera subsp. vinifera	PN40024 12X.V2	Autof V. vinifera ssp sativa	Un	30956089	4	21228203
chrUn_30958279_A_G	Vv_12X_V2_Chr4_21230393		Vitis vinifera subsp. vinifera	PN40024 12X.V2	Autof V. vinifera ssp sativa	Un	30958279	4	21230393
chrUn_30966551_G_T	Vv_12X_V2_Chr4_21238665		Vitis vinifera subsp. vinifera	PN40024 12X.V2	Autof V. vinifera ssp sativa	Un	30966551	4	21238665
be_C_T_chr4_9395404	Vv_12X_V2_Chr4_21351243		Vitis vinifera subsp. vinifera	PN40024 12X.V2	Autof V. vinifera ssp sativa	4	9395404	4	21351243
chr4_20530529_A_G	Vv_12X_V2_Chr4_21374469		Vitis vinifera subsp. vinifera	PN40024 12X.V2	Autof V. vinifera ssp sativa	4	20530529	4	21374469
chr4_20532455_C_T	Vv_12X_V2_Chr4_21376395		Vitis vinifera subsp. vinifera	PN40024 12X.V2	Autof V. vinifera ssp sativa	4	20532455	4	21376395
lb_C_A_chr4_20624122	Vv_12X_V2_Chr4_21468062		Vitis vinifera subsp. vinifera	PN40024 12X.V2	Autof V. vinifera ssp sativa	4	20624122	4	21468062
chr4_20633039_C_T	Vv_12X_V2_Chr4_21476979		Vitis vinifera subsp. vinifera	PN40024 12X.V2	Autof V. vinifera ssp sativa	4	20633039	4	21476979
chr4_20669857_A_G	Vv_12X_V2_Chr4_21513797		Vitis vinifera subsp. vinifera	PN40024 12X.V2	Autof V. vinifera ssp sativa	4	20669857	4	21513797
chr4_20670089_A_G	Vv_12X_V2_Chr4_21514029		Vitis vinifera subsp. vinifera	PN40024 12X.V2	Autof V. vinifera ssp sativa	4	20670089	4	21514029
chr4_20704349_C_T	Vv_12X_V2_Chr4_21548289		Vitis vinifera subsp. vinifera	PN40024 12X.V2	Autof V. vinifera ssp sativa	4	20704349	4	21548289
chr4_20708588_C_T	Vv_12X_V2_Chr4_21552528		Vitis vinifera subsp. vinifera	PN40024 12X.V2	Autof V. vinifera ssp sativa	4	20708588	4	21552528
chr4_20739556_C_T	Vv_12X_V2_Chr4_21583496		Vitis vinifera subsp. vinifera	PN40024 12X.V2	Autof V. vinifera ssp sativa	4	20739556	4	21583496
chr4_20774317_C_T	Vv_12X_V2_Chr4_21618257		Vitis vinifera subsp. vinifera	PN40024 12X.V2	Autof V. vinifera ssp sativa	4	20774317	4	21618257
chr4_20804981_A_C	Vv_12X_V2_Chr4_21648921		Vitis vinifera subsp. vinifera	PN40024 12X.V2	Autof V. vinifera ssp sativa	4	20804981	4	21648921
chr4_20839594_C_T	Vv_12X_V2_Chr4_21683534		Vitis vinifera subsp. vinifera	PN40024 12X.V2	Autof V. vinifera ssp sativa	4	20839594	4	21683534
chr4_20880337_A_G	Vv_12X_V2_Chr4_21724277		Vitis vinifera subsp. vinifera	PN40024 12X.V2	Autof V. vinifera ssp sativa	4	20880337	4	21724277
chr4_20975938_A_C	Vv_12X_V2_Chr4_21819878		Vitis vinifera subsp. vinifera	PN40024 12X.V2	Autof V. vinifera ssp sativa	4	20975938	4	21819878
chr4_21051481_A_G	Vv_12X_V2_Chr4_21895421		Vitis vinifera subsp. vinifera	PN40024 12X.V2	Autof V. vinifera ssp sativa	4	21051481	4	21895421
chr4_21203871_C_T	Vv_12X_V2_Chr4_22047811		Vitis vinifera subsp. vinifera	PN40024 12X.V2	Autof V. vinifera ssp sativa	4	21203871	4	22047811
chr4_21310669_A_G	Vv_12X_V2_Chr4_22154609		Vitis vinifera subsp. vinifera	PN40024 12X.V2	Autof V. vinifera ssp sativa	4	21310669	4	22154609
chr4_21374542_A_C	Vv_12X_V2_Chr4_22218482		Vitis vinifera subsp. vinifera	PN40024 12X.V2	Autof V. vinifera ssp sativa	4	21374542	4	22218482
chr4_21428113_C_T	Vv_12X_V2_Chr4_22272053		Vitis vinifera subsp. vinifera	PN40024 12X.V2	Autof V. vinifera ssp sativa	4	21428113	4	22272053
chr4_21452250_A_G	Vv_12X_V2_Chr4_22296190		Vitis vinifera subsp. vinifera	PN40024 12X.V2	Autof V. vinifera ssp sativa	4	21452250	4	22296190
be_A_G_chr4_21473261	Vv_12X_V2_Chr4_22317201		Vitis vinifera subsp. vinifera	PN40024 12X.V2	Autof V. vinifera ssp sativa	4	21473261	4	22317201
chr4_21487749_C_T	Vv_12X_V2_Chr4_22331689		Vitis vinifera subsp. vinifera	PN40024 12X.V2	Autof V. vinifera ssp sativa	4	21487749	4	22331689
chr4_21604391_C_T	Vv_12X_V2_Chr4_22448331		Vitis vinifera subsp. vinifera	PN40024 12X.V2	Autof V. vinifera ssp sativa	4	21604391	4	22448331
chr4_21702734_C_T	Vv_12X_V2_Chr4_22546674		Vitis vinifera subsp. vinifera	PN40024 12X.V2	Autof V. vinifera ssp sativa	4	21702734	4	22546674
chr4_21750855_C_T	Vv_12X_V2_Chr4_22594795		Vitis vinifera subsp. vinifera	PN40024 12X.V2	Autof V. vinifera ssp sativa	4	21750855	4	22594795
chr4_21761180_C_T	Vv_12X_V2_Chr4_22605120		Vitis vinifera subsp. vinifera	PN40024 12X.V2	Autof V. vinifera ssp sativa	4	21761180	4	22605120
chr4_21809735_A_C	Vv_12X_V2_Chr4_22653675		Vitis vinifera subsp. vinifera	PN40024 12X.V2	Autof V. vinifera ssp sativa	4	21809735	4	22653675
SNP1399_81	Vv_12X_V2_Chr4_22692992		Vitis vinifera subsp. vinifera	PN40024 12X.V2	Autof V. vinifera ssp sativa	4	21849155	4	22692992
chr4_21965405_A_G	Vv_12X_V2_Chr4_22809345		Vitis vinifera subsp. vinifera	PN40024 12X.V2	Autof V. vinifera ssp sativa	4	21965405	4	22809345
chr4_21986279_C_T	Vv_12X_V2_Chr4_22830219		Vitis vinifera subsp. vinifera	PN40024 12X.V2	Autof V. vinifera ssp sativa	4	21986279	4	22830219
chr4_22019059_A_G	Vv_12X_V2_Chr4_22862999		Vitis vinifera subsp. vinifera	PN40024 12X.V2	Autof V. vinifera ssp sativa	4	22019059	4	22862999
chr4_22025828_A_G	Vv_12X_V2_Chr4_22869768		Vitis vinifera subsp. vinifera	PN40024 12X.V2	Autof V. vinifera ssp sativa	4	22025828	4	22869768
chr4_22026684_C_T	Vv_12X_V2_Chr4_22870624		Vitis vinifera subsp. vinifera	PN40024 12X.V2	Autof V. vinifera ssp sativa	4	22026684	4	22870624
ae_G_A_chr4_22160093	Vv_12X_V2_Chr4_23004033		Vitis vinifera subsp. vinifera	PN40024 12X.V2	Autof V. vinifera ssp sativa	4	22160093	4	23004033
chr4_22170159_C_T	Vv_12X_V2_Chr4_23014099		Vitis vinifera subsp. vinifera	PN40024 12X.V2	Autof V. vinifera ssp sativa	4	22170159	4	23014099
chr4_22185539_A_G	Vv_12X_V2_Chr4_23029479		Vitis vinifera subsp. vinifera	PN40024 12X.V2	Autof V. vinifera ssp sativa	4	22185539	4	23029479
chr4_22232069_A_G	Vv_12X_V2_Chr4_23076009		Vitis vinifera subsp. vinifera	PN40024 12X.V2	Autof V. vinifera ssp sativa	4	22232069	4	23076009
chr4_22298117_G_T	Vv_12X_V2_Chr4_23142057		Vitis vinifera subsp. vinifera	PN40024 12X.V2	Autof V. vinifera ssp sativa	4	22298117	4	23142057
chr4_22341497_C_T	Vv_12X_V2_Chr4_23185437		Vitis vinifera subsp. vinifera	PN40024 12X.V2	Autof V. vinifera ssp sativa	4	22341497	4	23185437
chr4_22410542_C_T	Vv_12X_V2_Chr4_23254482		Vitis vinifera subsp. vinifera	PN40024 12X.V2	Autof V. vinifera ssp sativa	4	22410542	4	23254482
chr4_22415800_C_T	Vv_12X_V2_Chr4_23259740		Vitis vinifera subsp. vinifera	PN40024 12X.V2	Autof V. vinifera ssp sativa	4	22415800	4	23259740
be_G_A_chr4_22480207	Vv_12X_V2_Chr4_23324147		Vitis vinifera subsp. vinifera	PN40024 12X.V2	Autof V. vinifera ssp sativa	4	22480207	4	23324147
chr4_22566230_C_T	Vv_12X_V2_Chr4_23410170		Vitis vinifera subsp. vinifera	PN40024 12X.V2	Autof V. vinifera ssp sativa	4	22566230	4	23410170
chr4_22591836_C_T	Vv_12X_V2_Chr4_23435776		Vitis vinifera subsp. vinifera	PN40024 12X.V2	Autof V. vinifera ssp sativa	4	22591836	4	23435776
chr4_22625971_C_T	Vv_12X_V2_Chr4_23469911		Vitis vinifera subsp. vinifera	PN40024 12X.V2	Autof V. vinifera ssp sativa	4	22625971	4	23469911
chr4_22662630_G_T	Vv_12X_V2_Chr4_23506570		Vitis vinifera subsp. vinifera	PN40024 12X.V2	Autof V. vinifera ssp sativa	4	22662630	4	23506570
chr4_22684920_C_T	Vv_12X_V2_Chr4_23528860		Vitis vinifera subsp. vinifera	PN40024 12X.V2	Autof V. vinifera ssp sativa	4	22684920	4	23528860
chr4_22708324_C_T	Vv_12X_V2_Chr4_23552264		Vitis vinifera subsp. vinifera	PN40024 12X.V2	Autof V. vinifera ssp sativa	4	22708324	4	23552264
chr4_22766537_A_G	Vv_12X_V2_Chr4_23610477		Vitis vinifera subsp. vinifera	PN40024 12X.V2	Autof V. vinifera ssp sativa	4	22766537	4	23610477
chr4_22838252_C_T	Vv_12X_V2_Chr4_23682192		Vitis vinifera subsp. vinifera	PN40024 12X.V2	Autof V. vinifera ssp sativa	4	22838252	4	23682192
chr4_22840273_A_C	Vv_12X_V2_Chr4_23684213		Vitis vinifera subsp. vinifera	PN40024 12X.V2	Autof V. vinifera ssp sativa	4	22840273	4	23684213
chr4_22877336_C_T	Vv_12X_V2_Chr4_23721276		Vitis vinifera subsp. vinifera	PN40024 12X.V2	Autof V. vinifera ssp sativa	4	22877336	4	23721276
chr4_22915865_C_T	Vv_12X_V2_Chr4_23759805		Vitis vinifera subsp. vinifera	PN40024 12X.V2	Autof V. vinifera ssp sativa	4	22915865	4	23759805
chr4_22974764_A_G	Vv_12X_V2_Chr4_23818704		Vitis vinifera subsp. vinifera	PN40024 12X.V2	Autof V. vinifera ssp sativa	4	22974764	4	23818704
chr4_23027911_A_G	Vv_12X_V2_Chr4_23871851		Vitis vinifera subsp. vinifera	PN40024 12X.V2	Autof V. vinifera ssp sativa	4	23027911	4	23871851
chr4_23048673_C_T	Vv_12X_V2_Chr4_23892613		Vitis vinifera subsp. vinifera	PN40024 12X.V2	Autof V. vinifera ssp sativa	4	23048673	4	23892613
chr4_23075693_A_G	Vv_12X_V2_Chr4_23919633		Vitis vinifera subsp. vinifera	PN40024 12X.V2	Autof V. vinifera ssp sativa	4	23075693	4	23919633
lb_A_G_chr4_23110766	Vv_12X_V2_Chr4_23954706		Vitis vinifera subsp. vinifera	PN40024 12X.V2	Autof V. vinifera ssp sativa	4	23110766	4	23954706
chr4_23154308_C_T	Vv_12X_V2_Chr4_23998248		Vitis vinifera subsp. vinifera	PN40024 12X.V2	Autof V. vinifera ssp sativa	4	23154308	4	23998248
chr4_23194435_A_C	Vv_12X_V2_Chr4_24038375		Vitis vinifera subsp. vinifera	PN40024 12X.V2	Autof V. vinifera ssp sativa	4	23194435	4	24038375
chr4_23270636_A_G	Vv_12X_V2_Chr4_24114576		Vitis vinifera subsp. vinifera	PN40024 12X.V2	Autof V. vinifera ssp sativa	4	23270636	4	24114576
chr4_23302546_C_T	Vv_12X_V2_Chr4_24146486		Vitis vinifera subsp. vinifera	PN40024 12X.V2	Autof V. vinifera ssp sativa	4	23302546	4	24146486
chr4_23335489_G_T	Vv_12X_V2_Chr4_24179429		Vitis vinifera subsp. vinifera	PN40024 12X.V2	Autof V. vinifera ssp sativa	4	23335489	4	24179429
chr4_23343564_A_G	Vv_12X_V2_Chr4_24187504		Vitis vinifera subsp. vinifera	PN40024 12X.V2	Autof V. vinifera ssp sativa	4	23343564	4	24187504
chr4_23381611_C_T	Vv_12X_V2_Chr4_24225551		Vitis vinifera subsp. vinifera	PN40024 12X.V2	Autof V. vinifera ssp sativa	4	23381611	4	24225551
chr4_23477575_A_C	Vv_12X_V2_Chr4_24321515		Vitis vinifera subsp. vinifera	PN40024 12X.V2	Autof V. vinifera ssp sativa	4	23477575	4	24321515
chr4_23518218_A_G	Vv_12X_V2_Chr4_24362158		Vitis vinifera subsp. vinifera	PN40024 12X.V2	Autof V. vinifera ssp sativa	4	23518218	4	24362158
chr4_23552294_G_T	Vv_12X_V2_Chr4_24396234		Vitis vinifera subsp. vinifera	PN40024 12X.V2	Autof V. vinifera ssp sativa	4	23552294	4	24396234
chr4_23592154_A_G	Vv_12X_V2_Chr4_24436094		Vitis vinifera subsp. vinifera	PN40024 12X.V2	Autof V. vinifera ssp sativa	4	23592154	4	24436094
ae_C_T_chr4_23602042	Vv_12X_V2_Chr4_24445972		Vitis vinifera subsp. vinifera	PN40024 12X.V2	Autof V. vinifera ssp sativa	4	23602042	4	24445972
chr4_23623449_A_C	Vv_12X_V2_Chr4_24467389		Vitis vinifera subsp. vinifera	PN40024 12X.V2	Autof V. vinifera ssp sativa	4	23623449	4	24467389
chr4_23713994_C_T	Vv_12X_V2_Chr4_24557934		Vitis vinifera subsp. vinifera	PN40024 12X.V2	Autof V. vinifera ssp sativa	4	23713994	4	24557934
chr4_23731066_C_T	Vv_12X_V2_Chr4_24575006		Vitis vinifera subsp. vinifera	PN40024 12X.V2	Autof V. vinifera ssp sativa	4	23731066	4	24575006
chr4_23765486_C_T	Vv_12X_V2_Chr4_24609426		Vitis vinifera subsp. vinifera	PN40024 12X.V2	Autof V. vinifera ssp sativa	4	23765486	4	24609426
chr4_23796683_A_G	Vv_12X_V2_Chr4_24640623		Vitis vinifera subsp. vinifera	PN40024 12X.V2	Autof V. vinifera ssp sativa	4	23796683	4	24640623
chr4_23838406_A_G	Vv_12X_V2_Chr4_24682346		Vitis vinifera subsp. vinifera	PN40024 12X.V2	Autof V. vinifera ssp sativa	4	23838406	4	24682346
lb_C_T_chr4_random_37346	Vv_12X_V2_Chr4_28941219		Vitis vinifera subsp. vinifera	PN40024 12X.V2	Autof V. vinifera ssp sativa	4_random	37346	4	28941219
chr5_1911891_C_T	Vv_12X_V2_Chr5_473		Vitis vinifera subsp. vinifera	PN40024 12X.V2	Autof V. vinifera ssp sativa	5	1911891	5	473
chr5_1909631_A_C	Vv_12X_V2_Chr5_2733		Vitis vinifera subsp. vinifera	PN40024 12X.V2	Autof V. vinifera ssp sativa	5	1909631	5	2733
chr5_1874551_C_T	Vv_12X_V2_Chr5_37813		Vitis vinifera subsp. vinifera	PN40024 12X.V2	Autof V. vinifera ssp sativa	5	1874551	5	37813
chr5_1844866_C_T	Vv_12X_V2_Chr5_67498		Vitis vinifera subsp. vinifera	PN40024 12X.V2	Autof V. vinifera ssp sativa	5	1844866	5	67498
chr5_1809400_G_T	Vv_12X_V2_Chr5_102964		Vitis vinifera subsp. vinifera	PN40024 12X.V2	Autof V. vinifera ssp sativa	5	1809400	5	102964
chr5_1798240_A_C	Vv_12X_V2_Chr5_114124		Vitis vinifera subsp. vinifera	PN40024 12X.V2	Autof V. vinifera ssp sativa	5	1798240	5	114124
chr5_1797557_C_T	Vv_12X_V2_Chr5_114807		Vitis vinifera subsp. vinifera	PN40024 12X.V2	Autof V. vinifera ssp sativa	5	1797557	5	114807
chr5_1765410_C_T	Vv_12X_V2_Chr5_146954		Vitis vinifera subsp. vinifera	PN40024 12X.V2	Autof V. vinifera ssp sativa	5	1765410	5	146954
chr5_1707161_A_G	Vv_12X_V2_Chr5_205203		Vitis vinifera subsp. vinifera	PN40024 12X.V2	Autof V. vinifera ssp sativa	5	1707161	5	205203
chr5_1688456_A_G	Vv_12X_V2_Chr5_223908		Vitis vinifera subsp. vinifera	PN40024 12X.V2	Autof V. vinifera ssp sativa	5	1688456	5	223908
chr5_1634822_C_T	Vv_12X_V2_Chr5_277542		Vitis vinifera subsp. vinifera	PN40024 12X.V2	Autof V. vinifera ssp sativa	5	1634822	5	277542
chr5_1598931_A_G	Vv_12X_V2_Chr5_313433		Vitis vinifera subsp. vinifera	PN40024 12X.V2	Autof V. vinifera ssp sativa	5	1598931	5	313433
chr5_1580613_C_T	Vv_12X_V2_Chr5_331751		Vitis vinifera subsp. vinifera	PN40024 12X.V2	Autof V. vinifera ssp sativa	5	1580613	5	331751
chr5_1580015_A_G	Vv_12X_V2_Chr5_332349		Vitis vinifera subsp. vinifera	PN40024 12X.V2	Autof V. vinifera ssp sativa	5	1580015	5	332349
chr5_1528829_C_T	Vv_12X_V2_Chr5_383535		Vitis vinifera subsp. vinifera	PN40024 12X.V2	Autof V. vinifera ssp sativa	5	1528829	5	383535
chr5_1490541_A_C	Vv_12X_V2_Chr5_421823		Vitis vinifera subsp. vinifera	PN40024 12X.V2	Autof V. vinifera ssp sativa	5	1490541	5	421823
chr5_1471041_C_T	Vv_12X_V2_Chr5_441323		Vitis vinifera subsp. vinifera	PN40024 12X.V2	Autof V. vinifera ssp sativa	5	1471041	5	441323
chr5_1459223_A_G	Vv_12X_V2_Chr5_453141		Vitis vinifera subsp. vinifera	PN40024 12X.V2	Autof V. vinifera ssp sativa	5	1459223	5	453141
chr5_1423093_C_T	Vv_12X_V2_Chr5_489271		Vitis vinifera subsp. vinifera	PN40024 12X.V2	Autof V. vinifera ssp sativa	5	1423093	5	489271
chr5_1387571_C_T	Vv_12X_V2_Chr5_524793		Vitis vinifera subsp. vinifera	PN40024 12X.V2	Autof V. vinifera ssp sativa	5	1387571	5	524793
chr5_1386744_C_T	Vv_12X_V2_Chr5_525620		Vitis vinifera subsp. vinifera	PN40024 12X.V2	Autof V. vinifera ssp sativa	5	1386744	5	525620
chr5_1314446_C_T	Vv_12X_V2_Chr5_597918		Vitis vinifera subsp. vinifera	PN40024 12X.V2	Autof V. vinifera ssp sativa	5	1314446	5	597918
chr5_1272098_G_T	Vv_12X_V2_Chr5_640266		Vitis vinifera subsp. vinifera	PN40024 12X.V2	Autof V. vinifera ssp sativa	5	1272098	5	640266
chr5_1249274_C_T	Vv_12X_V2_Chr5_663090		Vitis vinifera subsp. vinifera	PN40024 12X.V2	Autof V. vinifera ssp sativa	5	1249274	5	663090
chr5_1249211_A_C	Vv_12X_V2_Chr5_663153		Vitis vinifera subsp. vinifera	PN40024 12X.V2	Autof V. vinifera ssp sativa	5	1249211	5	663153
chr5_1177392_A_C	Vv_12X_V2_Chr5_734972		Vitis vinifera subsp. vinifera	PN40024 12X.V2	Autof V. vinifera ssp sativa	5	1177392	5	734972
chr5_1150268_C_T	Vv_12X_V2_Chr5_762096		Vitis vinifera subsp. vinifera	PN40024 12X.V2	Autof V. vinifera ssp sativa	5	1150268	5	762096
chr5_1143888_C_T	Vv_12X_V2_Chr5_768476		Vitis vinifera subsp. vinifera	PN40024 12X.V2	Autof V. vinifera ssp sativa	5	1143888	5	768476
chr5_1141397_A_G	Vv_12X_V2_Chr5_770967		Vitis vinifera subsp. vinifera	PN40024 12X.V2	Autof V. vinifera ssp sativa	5	1141397	5	770967
chr5_1106140_C_T	Vv_12X_V2_Chr5_806224		Vitis vinifera subsp. vinifera	PN40024 12X.V2	Autof V. vinifera ssp sativa	5	1106140	5	806224
chr5_1049533_A_C	Vv_12X_V2_Chr5_862831		Vitis vinifera subsp. vinifera	PN40024 12X.V2	Autof V. vinifera ssp sativa	5	1049533	5	862831
chr5_1022194_G_T	Vv_12X_V2_Chr5_890170		Vitis vinifera subsp. vinifera	PN40024 12X.V2	Autof V. vinifera ssp sativa	5	1022194	5	890170
chr5_966287_C_T	Vv_12X_V2_Chr5_946077		Vitis vinifera subsp. vinifera	PN40024 12X.V2	Autof V. vinifera ssp sativa	5	966287	5	946077
chr5_925462_A_G	Vv_12X_V2_Chr5_986902		Vitis vinifera subsp. vinifera	PN40024 12X.V2	Autof V. vinifera ssp sativa	5	925462	5	986902
chr5_895876_C_T	Vv_12X_V2_Chr5_1016488		Vitis vinifera subsp. vinifera	PN40024 12X.V2	Autof V. vinifera ssp sativa	5	895876	5	1016488
chr5_857035_A_C	Vv_12X_V2_Chr5_1055329		Vitis vinifera subsp. vinifera	PN40024 12X.V2	Autof V. vinifera ssp sativa	5	857035	5	1055329
chr5_821593_C_T	Vv_12X_V2_Chr5_1090771		Vitis vinifera subsp. vinifera	PN40024 12X.V2	Autof V. vinifera ssp sativa	5	821593	5	1090771
chr5_819359_C_T	Vv_12X_V2_Chr5_1093005		Vitis vinifera subsp. vinifera	PN40024 12X.V2	Autof V. vinifera ssp sativa	5	819359	5	1093005
ae_T_C_chr5_777390	Vv_12X_V2_Chr5_1134974		Vitis vinifera subsp. vinifera	PN40024 12X.V2	Autof V. vinifera ssp sativa	5	777390	5	1134974
chr5_720821_C_T	Vv_12X_V2_Chr5_1191543		Vitis vinifera subsp. vinifera	PN40024 12X.V2	Autof V. vinifera ssp sativa	5	720821	5	1191543
chr5_712205_C_T	Vv_12X_V2_Chr5_1200159		Vitis vinifera subsp. vinifera	PN40024 12X.V2	Autof V. vinifera ssp sativa	5	712205	5	1200159
chr5_650874_C_T	Vv_12X_V2_Chr5_1261490		Vitis vinifera subsp. vinifera	PN40024 12X.V2	Autof V. vinifera ssp sativa	5	650874	5	1261490
chr5_632960_A_C	Vv_12X_V2_Chr5_1279404		Vitis vinifera subsp. vinifera	PN40024 12X.V2	Autof V. vinifera ssp sativa	5	632960	5	1279404
chr5_565115_A_C	Vv_12X_V2_Chr5_1347249		Vitis vinifera subsp. vinifera	PN40024 12X.V2	Autof V. vinifera ssp sativa	5	565115	5	1347249
chr5_510738_C_T	Vv_12X_V2_Chr5_1401626		Vitis vinifera subsp. vinifera	PN40024 12X.V2	Autof V. vinifera ssp sativa	5	510738	5	1401626
chr5_493858_C_T	Vv_12X_V2_Chr5_1418506		Vitis vinifera subsp. vinifera	PN40024 12X.V2	Autof V. vinifera ssp sativa	5	493858	5	1418506
chr5_440666_C_T	Vv_12X_V2_Chr5_1471698		Vitis vinifera subsp. vinifera	PN40024 12X.V2	Autof V. vinifera ssp sativa	5	440666	5	1471698
chr5_381505_G_T	Vv_12X_V2_Chr5_1530859		Vitis vinifera subsp. vinifera	PN40024 12X.V2	Autof V. vinifera ssp sativa	5	381505	5	1530859
chr5_333044_A_G	Vv_12X_V2_Chr5_1579320		Vitis vinifera subsp. vinifera	PN40024 12X.V2	Autof V. vinifera ssp sativa	5	333044	5	1579320
chr5_298150_A_C	Vv_12X_V2_Chr5_1614214		Vitis vinifera subsp. vinifera	PN40024 12X.V2	Autof V. vinifera ssp sativa	5	298150	5	1614214
lb_C_A_chr5_258132	Vv_12X_V2_Chr5_1654232		Vitis vinifera subsp. vinifera	PN40024 12X.V2	Autof V. vinifera ssp sativa	5	258132	5	1654232
chr5_2177261_A_G	Vv_12X_V2_Chr5_2177261		Vitis vinifera subsp. vinifera	PN40024 12X.V2	Autof V. vinifera ssp sativa	5	2177261	5	2177261
chr5_2217503_A_G	Vv_12X_V2_Chr5_2217503		Vitis vinifera subsp. vinifera	PN40024 12X.V2	Autof V. vinifera ssp sativa	5	2217503	5	2217503
chr5_2217995_A_G	Vv_12X_V2_Chr5_2217995		Vitis vinifera subsp. vinifera	PN40024 12X.V2	Autof V. vinifera ssp sativa	5	2217995	5	2217995
chr5_2277379_A_G	Vv_12X_V2_Chr5_2277379		Vitis vinifera subsp. vinifera	PN40024 12X.V2	Autof V. vinifera ssp sativa	5	2277379	5	2277379
chr5_2300500_C_T	Vv_12X_V2_Chr5_2300500		Vitis vinifera subsp. vinifera	PN40024 12X.V2	Autof V. vinifera ssp sativa	5	2300500	5	2300500
chr5_2338839_A_G	Vv_12X_V2_Chr5_2338839		Vitis vinifera subsp. vinifera	PN40024 12X.V2	Autof V. vinifera ssp sativa	5	2338839	5	2338839
chr5_2342048_A_G	Vv_12X_V2_Chr5_2342048		Vitis vinifera subsp. vinifera	PN40024 12X.V2	Autof V. vinifera ssp sativa	5	2342048	5	2342048
chr5_2372283_C_T	Vv_12X_V2_Chr5_2372283		Vitis vinifera subsp. vinifera	PN40024 12X.V2	Autof V. vinifera ssp sativa	5	2372283	5	2372283
chr5_2406415_C_T	Vv_12X_V2_Chr5_2406415		Vitis vinifera subsp. vinifera	PN40024 12X.V2	Autof V. vinifera ssp sativa	5	2406415	5	2406415
chr5_2431422_C_T	Vv_12X_V2_Chr5_2431422		Vitis vinifera subsp. vinifera	PN40024 12X.V2	Autof V. vinifera ssp sativa	5	2431422	5	2431422
chr5_2487497_C_T	Vv_12X_V2_Chr5_2487497		Vitis vinifera subsp. vinifera	PN40024 12X.V2	Autof V. vinifera ssp sativa	5	2487497	5	2487497
chr5_2488138_A_G	Vv_12X_V2_Chr5_2488138		Vitis vinifera subsp. vinifera	PN40024 12X.V2	Autof V. vinifera ssp sativa	5	2488138	5	2488138
chr5_2512212_A_G	Vv_12X_V2_Chr5_2512212		Vitis vinifera subsp. vinifera	PN40024 12X.V2	Autof V. vinifera ssp sativa	5	2512212	5	2512212
SNP1053_81	Vv_12X_V2_Chr5_2541834		Vitis vinifera subsp. vinifera	PN40024 12X.V2	Autof V. vinifera ssp sativa	5	2541834	5	2541834
chr5_2546716_A_G	Vv_12X_V2_Chr5_2546716		Vitis vinifera subsp. vinifera	PN40024 12X.V2	Autof V. vinifera ssp sativa	5	2546716	5	2546716
chr5_2560157_C_T	Vv_12X_V2_Chr5_2560157		Vitis vinifera subsp. vinifera	PN40024 12X.V2	Autof V. vinifera ssp sativa	5	2560157	5	2560157
chr5_2651951_C_T	Vv_12X_V2_Chr5_2651951		Vitis vinifera subsp. vinifera	PN40024 12X.V2	Autof V. vinifera ssp sativa	5	2651951	5	2651951
[truncated: 8,207 more rows]
